# Supplementary material for: Long-Read Genome Assemblies Reveal Extraordinary Variation in the Number and Structure of MHC Loci in Birds
Source: Genome Biol Evol. 2020 Dec 26;13(2):evaa270. doi: 10.1093/gbe/evaa270 (PMC7875000; doi:10.1093/gbe/evaa270)
Supplement: evaa270_Supplementary_Data [file evaa270_supplementary_data.zip › TablesS-26Sep20.xlsx]

## Sheet: TableS1
Table S1. Comparison of the number of MHC loci in BACs and YACs with the number estimated from our Blast searches of the same libraries using the Order level sequences as queries.
a) Sequences that have MHC related genes
species	BAC and YAC sequences				Blast results from class I Order consensus sequence query					Blast results from class II Order consensus sequence query
	GenBank ID	number of class I loci	number of class II loci		number of class I loci	similarity (%) from Blast	length of query (bp)	e-value		number of class II loci	similarity (%)	length of query (bp)	e-value
Gallus gallus	AL023516	2	2		2	91.209/91.606	273/274	1.14E-108/1.39E-107		2	87.755/88.525	245/244	1.51E-87/1.02E-89
Tympanuchus cupido	JX971120	1	2		1	91.304	276	2.39e-113		2	88.98/86.531	245/245	8.99E-93/4.36E-84
Nippon nippon	KP182407 aKP182407 a	0	0		0	-				0	-
	KP182408	1	4		1	94.928	276	5.99e-125		4	88.525/88.115/90.164/90.164	244/244/244/244	1.61E-93/1.96E-92/1.72E-99/1.72E-99
	KP182409	4	0		4	92.391/89.13/89.13/92.391	276/276/276/276	3.54E-115/3.11E-103/3.11E-103/3.54E-115		0	-
	KR995141	0	0		0	-				0	-
	KR995143	4	0		4	92.391/89.13/89.13/92.391	276/276/276/276	3.54E-115/3.11E-103/3.11E-103/3.54E-115		0	-
	AB872442	0	1		0	-				1	90.164	244	1.72e-99
Coturnix japonica	AB078884	4	7		4	89.011/84.556/86.397/88.645	273/259/272/273	1.59E-100/2.39E-79/3.28E-90/6.76E-99		7	87.295/86.831/89.754/87.295/81.148/90.612/93.469	244/243/244/244/244/245/245	2.24E-85/9.53E-84/1.61E-93/2.24E-85/2.73E-65/3.11E-96/1.51E-106
	AB265803	0	1		0	-				1	91.02	245	2.1e-98
	AB265804	0	3		0	-				3	89.344/90.574/86.475	244/244/244	6.85E-92/8.91E-97/1.16E-82
	AB265805	0	1		0	-				1	92.623	244	2.73e-103
	AB110465	0	1		0	-				1	89.344	244	1.96e-92
Chrysolophus pictus	JQ440366	2	3		2	84.727/85.87	275/276	8.8E-85/4E-89		3	85.366/87.755/83.74	246/245/246	8.92E-78/1.84E-86/2.92E-71
Meleagris gallopavo	DQ993255	2	3		2	86.594/84.058	276/276	1.51E-94/8.91E-85		3	84.898/89.024/88.571	245/246/245	3.11E-77/1.02E-89/2.91E-90
Anas platyrhynchos	AY885227	5	0		5	93.796/84.783/86.957/84.783/86.957	274/276/276/276/276	3.1E-122/3.32E-90/8.33E-98/1.16E-89/2.91E-97		0	-
Ciconia boyciana	LC180358	1	2		1	93.796	274	1.61e-119		2	82.716/84.426	243/244	1.97E-73/6.01E-80

## Sheet: TableS2
Table S2 List of sequences used to generate consensus sequence for class I and class II in birds
MHC class I
species	Family	Order	GenBank	representative sequence at species level	order level
Acrocephalus arundinaceus	Acrocephalidae	Passeriformes	AJ005503-10	AJ005505	Passeriformes-1
Acrocephalus schoenobaenus	Acrocephalidae	‎Passeriformes	KM014676-87	KM014676	Passeriformes-1
Anas platyrhynchos	Anatidae	Anseriformes	AB115239-46,AY294416-19, AY841881-84,GU245764-880,KF319118-21,KP189185-189,KX118673-89,MH218820-46,JF900711	GU245782, GU245864, GU24827, GU245770	Anseriformes
Anser anser	Anatidae	Anseriformes	AY387648-54，AY654899，DQ251182， AM114924	AY387650, AY387654	Anseriformes
Anser cygnoides	Anatidae	Anseriformes	KR029787.1	KR029787	Anseriformes
Coturnix japonica	Phasianidae	Galliformes	AB005300， D29813，AB005527-28	AB005527	Galliformes-2
Gallus gallus	Phasianidae	Galliformes	AB159063-076; AB178042-051;AF013491-496;AF026913-916;AF094777-779;AF231498-503;AY123226-227;AY234768-770;AY257165-168;HQ141385-388;HQ435242-309;KF274026-030;KJ094479-494;KJ420534-540;KM014702-730;L28958-959;Z54314-330;Z54359-363;AY821520.1; AY989897.1;EU000563.1;GU451331.1;AB178596.1;KF294514;KF831062.1;KT321041;KT337504;KX033576;M84766;NM_001044683.2;NM_001184719.1;S78682.1;U88299.2	HQ435287, AB178596,AB178049， GU451331,AY257165	Galliformes-1(AB178596）and -2
Geothlypis trichas	‎Parulidae	‎Passeriformes	JX213814-24	JX213818, 24,15, 21	Passeriformes-1
Grus canadensis pratensis	Gruidae	Gruiformes	AF033106.1	AF033106.1	other
Halobaena caerulea	Procellariidae	Procellariiformes	JF276856-84	JF276881	other
Larus scopulinus	Laridae	Charadriiformes	HM015818-22	HM015818	other
Limosa limosa islandica	‎Scolopacidae	Charadriiformes	KY35152-55	KY35155	other
Meleagris gallopavo	Phasianidae	Galliformes	FJ917381-84	FJ917382	Passeriformes-1
Nipponia nippon	Threskiornithidae	Pelecaniformes	KP182418-23	KP182419	other
Numida meleagris	Numididae	Galliformes	EU430728，EF643463	EU430728，EF643463	Galliformes-1 and -2
Parus caeruleus	Paridae	Passeriformes	AM232710-14，AM232707	AM232710	Passeriformes-3
Passer domesticus	Passeroidea	Passeriformes	AY285004-05, AY285009,JN609631,JN609638，JN609640-45,JN609648	JN609643, JN609638, JN609648, JN609645	Passeriformes-2 and -4(JN609645）
Spheniscus humboldti	Spheniscidae	Sphenisciformes	LC133138.1	LC133138.1	other
MHC class II
species	Family	Order	GenBank	representative sequence at species level	order level
Acrocephalus arundinaceus	Acrocephalidae	Passeriformes	AJ404371-77	AJ404375, AJ404377, AJ404371	Passeriformes-4
Aegolius funereus	Strigidae	Strigiformes	EF641252-53	owl-EF641262,EF641242	other-2
Agelaius phoeniceus	Icteridae	Passeriformes	U24412-15,U24427	U24427,U24415, U24414, U24413	Passeriformes-2
Anas platyrhynchos	Anatidae	Anseriformes	AY905539,DQ490139,NM_001310784,NM_001310815	NM_001310815	Galloanserae-5
Andropadus virens	Pycnonotidae	Passeriformes	AY437900-13	AY437908	other
Anser cygnoides	Anatidae	Anseriformes	EU999163-66,FJ853404-11	FJ853410, FJ853408	Galloanserae-5
Aphelocoma coerulescens	Corvidae	Passeriformes	U23958-66,U23969,U23972,U23973,U23975,U24420-26	U23959,U23963, U23966,U23969	Passeriformes-1 and-5(U23969)
Apteryx owenii	Apterygidae	Apterygiformes	HQ639683-87	HQ639684	other-2
Ardea cinerea	Ardeidae	Pelecaniformes	HM991016,17	HM991016,17	other-1
Asio flammeus	Strigidae	Strigiformes	EF641250-51	owl	other-2
Asio otus	Strigidae	Strigiformes	EF64122,24,25	owl	other-2
Athene noctua	Strigidae	Strigiformes	EF641247-49	owl	other-2
Bubo africanus	Strigidae	Strigiformes	EF641244-46	owl	other-2
Bubo blakistoni	Strigidae	Strigiformes	LC169500-03	owl	other-2
Bubo bubo	Strigidae	Strigiformes	EF641236-39	owl	other-2
Bubo scandiacus	Strigidae	Strigiformes	EF641233-235	owl	other-2
Cairina moschata	Anatidae	Anseriformes	DQ490138.1	DQ490138	Galloanserae -5
Carpodacus mexicanus	Fringillidae	Passeriformes	U24409,U24410	U24409,U24410	Passeriformes-3 and-5(U24410)
Coturnix japonica	Phasianidae	Galliformes	AB110476-82,AB181861-78,AB264281-82,AF390589,NM_001323214	AB110477, Ab110480-82,AB181861,65,64,73,AF390589,AF181878	Galloanserae-1 and -5(AF390589)
Cyanistes caeruleus	Paridae	Passeriformes	JF766222-34	JF766225,JF766228	Passeriformes-6
Egretta eulophotes	Ardeidae	Pelecaniformes	KC282845-53	KC282845	other-1
Emberiza jankowskii	Emberizidae	Passeriformes	KT751211-28	KT751215,KT751218	Passeriformes-3
Geothlypis trichas	Parulidae	Passeriformes	GQ247624-38,JX213825-43	GQ247625,GQ247628	Passeriformes-1
Glaucidium passerinum	Strigidae	Strigiformes	EF641231-32	EF641231-32	other-2
Halobaena caerulea	Procellariidae	Procellariiformes	JF276885-94	JF276885,JF276888	other-3
Hemignathus virens	Fringillidae	Passeriformes	AY583066, AY583074	AY583066, AY583074	Passeriformes-3
Lonchura striata	Estrildidae	Passeriformes	L42334,35	L42334,35	Passeriformes-4
Luscinia svecica	Muscicapidae	Passeriformes	FJ529870-84,FJ529898,FJ529900,FJ529902,FJ529904,FJ529913	FJ529875,FJ529878	other
Meleagris gallopavo	Phasianidae	Galliformes	FJ951623-24	FJ951623-24	Galloanserae-1
Nipponia nippon	Threskiornithidae	Pelecaniformes	KP182413-17	KP182417	other-1
Numida meleagris	Numididae	Galliformes	EF643464,EU030445,EU430727,EU826064,EU826065	EU826065	Galloanserae-3
Otus scops	Strigidae	Strigiformes	EF641257-59	owl	other-2
Passer domesticus	Passeridae	Passeriformes	AY518179-83	AY518180,AY518182	Passeriformes-3 and-5(AY518182)
Petroica traversi	Petroicidae	Passeriformes	AY258333-35,AY428561-70,AY530535	AY428561	Passeriformes-1
Phasianus colchicus	Phasianidae	Galliformes	AJ224344-52	AJ224349, AJ224344	Galloanserae-1
Strix aluco	Strigidae	Strigiformes	EF641254-56	owl	other-2
Strix uralensis	Strigidae	Strigiformes	EF641240-43	owl	other-2
Surnia ulula	Strigidae	Strigiformes	EF641226-30	owl	other-2
Tetrao tetrix	Phasianidae	Galliformes	EF174544-52	EF174547,EF174548	Galloanserae-1
Tyto alba	Tytonidae	Strigiformes	EF641260-62, EU442602-05	owl	other-2
Gallus gallus	Phasianidae	Galliformes	AY357254;AB181879-80; AF026560-62;AF099113-15;AF231504-08;AF391120-22;AY357253-56;AY510090;DQ008584-86;DQ207939;EF554708-19;EF661573-74;HQ203690-725;HQ218316-19;HQ444176;NM_001030675;NM_001044683;S66480;U02881;U76304-05;U91528-37;HQ218317-19	EF554711	Galloanserae-1

## Sheet: TableS3
Table S3. Number of MHC loci based on blast searches of genomes using Order consensus Blast (class I & II). Genome data available on GenBank accessed on 18Aug 2019, and VGP on 24 Oct 2019.
Genome	number of class I loci by Order consensus Blast	number of class II loci by Order consensus Blast	Order	Family	Genus	Common Name	WGS	name of genome data	sequencing method	Genome Coverage
Acanthisitta chloris	6	8	Passeriformes	Acanthisittidae	Acanthisitta	Rifleman	VGP
Acridotheres javanicus	0	1	Passeriformes	Sturnidae	Acridotheres	Javan myna	PEJO00000000.1	GCA_002849675.1_ASM284967v1_genomic.fna	Illumina HiSeq	103
Agapornis roseicollis	1	0	Psittaciformes	Psittacidae	Agapornis	peach-faced lovebird	NDXB00000000.1	GCA_002631895.1_ASM263189v1_genomic.fna	Illumina HiSeq	100
Alca torda	4	2	Charadriiformes	Alcidae	Alca	Razorbill	VGP
Amazona aestiva	0	0	Psittaciformes	Psittacidae	Amazona	Blue-fronted amazon	LMAW00000000.1	GCA_001420675.1_ASM142067v1_genomic.fna	Illumina, 454	120
Amazona collaria	1	0	Psittaciformes	Psittacidae	Amazona	yellow-billed parrot	RQIO00000000.1	GCA_003947215.1_ASM394721v1_genomic.fna	Chromium 10X	40
Amazona vittata	1	0	Psittaciformes	Psittacidae	Amazona	Puerto Rican parrot	AOCU00000000.1	GCA_000332375.1_AV1_genomic.fna	Illumina	24
Anas platyrhynchos	0	0	Anseriformes	Anatidae	Anas	Mallard	RHJV00000000.1	GCA_003850225.1	PacBio, BioNano,Hi-C	50
Anas zonorhyncha	7	4	Anseriformes	Anatinae	Anas	Eastern spot-billed duck	NOIK00000000.1	GCA_002224875.1_ASM222487v1_genomic.fna	Illumina Hiseq	220
Anser brachyrhynchus	0	0	Anseriformes	Anserinae	Anser	pink-footed goose	NXHY00000000.1	GCA_002592135.1_ASM259213v1_genomic.fna	Illumina HiSeq	49
Anser cygnoides	1	0	Anseriformes	Anatidae	Anser	Swan goose	AOGC00000000.1	GCF_000971095.1_AnsCyg_PRJNA183603_v1.0_genomic.fna	Illumina Hiseq	107.35
Antrostomus carolinensis	0	1	Caprimulgiformes	Caprimulgidae	Antrostomus	Chuck-will's-widow	JMFU00000000.1	GCF_000700745.1_ASM70074v1_genomic.fna	Illumina HiSeq	30
Apaloderma vittatum	0	0	Trogoniformes	Trogonidae	Apaloderma	Bar-tailed trogon	JMFV00000000.1	GCF_000703405.1_ASM70340v1_genomic.fna	Illumina HiSeq	28
Aptenodytes forsteri	0	0	Sphenisciformes	Spheniscidae	Aptenodytes	Emperor penguin	JMFQ00000000.1	GCF_000699145.1_ASM69914v1_genomic.fna	Illumina HiSeq	60
Apteryx australis	1	2	Apterygiformes	Apterygidae	Apteryx	brown kiwi	PRJNA294519, PRJEB6383	GCF_001039765.1_AptMant0_genomic.fna	Illumina HiSeq	37
Apteryx haastii	1	1	Apterygiformes	Apterygidae	Apteryx	Great spotted kiwi	PTFD00000000.1	GCA_003342985.1_aptHaa1_genomic.fna	Illumina HiSeq	38.4
Apteryx owenii	6	3	Apterygiformes	Apterygidae	Apteryx	little spotted kiwi	PTFC00000000.1	GCA_003342965.1_aptOwe1_genomic.fna	Illumina HiSeq	60.5
Apteryx rowi	6	3	Palaeognathae	Apterygidae	Apteryx	Okarito brown kiwi	PTFB00000000.1	GCF_003343035.1_aptRow1_genomic.fna	Illumina HiSeq	54.3
Aquila chrysaetos	1	0	Falconiformes	Accipitridae	Aquila	Golden eagle		VGP	PacBio
Ara macao	1	0	Psittaciformes	Psittacidae	Ara	Scarlet macaw	AOUJ00000000.1	GCA_000400695.1_SMACv1.1_genomic.fna	454 GS FLX Titanium,Illumina GAIIx,Illumina HiSeq	26
Athene cunicularia	1	1	Strigiformes	Strigidae	Athene	burrowing owl	QEEU00000000.1	GCF_003259725.1_athCun1_genomic.fna	Illumina	46
Aythya fuligula	11	3	‎Anatidae	Anseriformes	Aythya	Tufted duck		VGP	Pacbio
Balearica regulorum	5	2	Gruiformes	Gruidae	Balearica	Grey crowned-crane	VGP
Bambusicola thoracicus	2	2	Galliformes	Phasianidae	Bambusicola	Chinese bamboo-partridge	PPHD00000000.1	GCA_002909625.1_Bthov1.0_genomic.fna	Illumina NextSeq 500	25
Bubo blakistoni	9	0	Strigiformes	Strigidae	Bubo	Blakiston's fish-owl	BJCB00000000.1	GCA_004320225.1_Bubo_blakistoni_ver1.0_genomic.fna	Illumina Miseq pair-end reads	94
Buceros rhinoceros	0	0	Bucerotiformes	Bucerotidae	Buceros	Rhinoceros hornbill	JMFK00000000.1	GCF_000710305.1_ASM71030v1_genomic.fna	Illumina HiSeq	35
Bucorvus abyssinicus	4	8	Bucerotiformes	Bucerotiformes	Bucorvus	Abyssinian ground hornbill		VGP	Pacbio
Calidris pugnax	5	3	Charadriiformes	Scolopacidae	Calidris	Ruff	LDEH00000000.1	GCF_001431845.1_ASM143184v1_genomic.fna	Illumina Hiseq	113
Calidris pygmaea	2	1	Charadriiformes	Scolopacidae	Calidris	Spoon-billed sandpiper	QJSC00000000.1	GCA_003697955.1_ASM369795v1_genomic.fna	Illumina HiSeq	38
Callipepla squamata	1	1	Galliformes	Odontophoridae	Callipepla	scaled quail	MCFN00000000.1	GCA_002218305.1_ASM221830v1_genomic.fna	Illumina HiSeq	292
Calypte anna	0	0	Trochiliformes	Trochilidae	Calypte	Anna's hummingbird	JJRV00000000.1	VGP	Pacbio	110
Cariama cristata	0	0	Gruiformes	Cariamidae	Cariama	Red-legged seriema	JJRQ00000000.1	GCF_000690535.1_ASM69053v1_genomic.fna	Illumina HiSeq	24
Casuarius casuarius	0	1	Casuariiformes	Casuariidae	Casuarius	southern cassowary	PTFA00000000.1	GCA_003342895.1_casCas1_genomic.fna	Illumina HiSeq	54.1
Cathartes aura	0	1	Ciconiiformes	Cathartidae	Cathartes	Turkey vulture	JMFT00000000.1	GCA_000699945.1_ASM69994v1_genomic.fna	Illumina HiSeq	25
Catharus ustulatus	3	6	Turdidae	Passeriformes	Catharus	Swainson's thrush		VGP	Pacbio
Centrocercus minimus	2	3	Phasianidae	Galliformes	Centrocercus	Gunnison grouse	PRJNA529426	GCA_005890655.1	Illumina & PacBio	204
Chaetura pelagica	1	0	Apodiformes	Apodidae	Chaetura	Chimney swift	AVOS00000000.1	GCF_000747805.1_ChaPel_1.0_genomic.fna	Illumina GA II	106
Charadrius vociferus	0	1	Charadriiformes	Charadriidae	Charadrius	Killdeer	JMFX00000000.2	GCF_000708025.1_ASM70802v2_genomic.fna	Illumina HiSeq	100
Chiroxiphia lanceolata	5	0	Pipridae	Passeriformes	Chiroxiphia	Lance-tailed manakin		VGP	Pacbio
Chlamydotis macqueenii	0	0	Gruiformes	Otididae	Chlamydotis	Macqueen's bustard	JMFJ00000000.1	GCF_000695195.1_ASM69519v1_genomic.fna	Illumina HiSeq	27
Chlamydotis undulata	0	0	Gruiformes	Otididae	Chlamydotis	Houbara bustard	QKYM00000000.1	GCA_003400225.1_REN_Cundu_1.0_genomic.fna	Illumina HiSeq	78
Chrysolophus pictus	1	0	Galliformes	Phasianidae	Chrysolophus	golden pheasant	JRFT00000000.1	GCA_003413605.1_Chrysolophus_pictus_GenomeV1.0_genomic.fna	Illumina HiSeq	130
Cicinnurus regius	0	0	Passeriformes	Paradisaeidae	Cicinnurus	king bird of paradise	RAHN00000000.1	GCA_003713305.1_CicReg_1.0_genomic.fna	Illumina	65
Ciconia boyciana	0	0	Ciconiiformes	Ciconiidae	Ciconia	Oriental stork	BDFF00000000.1	GCA_002002965.1_Ciconia_boyciana_ver1.0_genomic.fna	Illumina Miseq pair-end reads, Ion PGM single reads	13
Colinus virginianus	1	2	Galliformes	Odontophoridae	Colinus	Northern bobwhite	AWGT00000000.1	GCA_000599465.2_ASM59946v2_genomic.fna	Illumina HiSeq	122
Colius striatus	0	0	Coliiformes	Coliidae	Colius	Speckled mousebird	JJRP00000000.1	GCF_000690715.1_ASM69071v1_genomic.fna	Illumina HiSeq	27
Columba livia	0	0	Columbiformes	Columbidae	Columba	Rock pigeon	AKCR00000000.1	GCF_000337935.1_Cliv_1.0_genomic.fna	Illumina	60
Corapipo altera	3	7	Passeriformes	Pipridae	Corapipo	White-ruffed manakin	RXGC00000000.1	GCF_003945725.1_ASM394572v1_genomic.fna	Illumina HiSeq	56
Corvus brachyrhynchos	2	0	Passeriformes	Corvoidea	Corvidae	American crow	JMFN00000000.1	GCF_000691975.1_ASM69197v1_genomic.fna	Illumina HiSeq	80
Corvus cornix	0	0	Passeriformes	Corvoidea	Corvidae	Hooded crow	JPSR00000000.1	GCF_000738735.2_ASM73873v2_genomic.fna	Illumina, BioNano Genomics	150
Corvus hawaiiensis	5	11	Passeriformes	Corvoidea	Corvus	Hawaiian crow	QORP00000000.1	GCA_003402825.1_Coha_1.0_genomic.fna	PacBio	80
Corvus moneduloides	2	4	Passeriformes	Corvoidea	Corvus	New Caledonian crow		VGP	Pacbio
Coturnix japonica1	0	0	Galliformes	Phasianidae	Coturnix	Japanese quail	BASJ00000000.2	GCA_001577835.1	Illumina GA IIx	73
Crypturellus cinnamomeus	3	1	Tinamiformes	Tinamidae	Crypturellus	Thicket tinamou	PTEZ00000000.1	GCA_003342915.1_cryCin1_genomic.fna	Illumina HiSeq	47.5
Cuculus canorus	0	0	Cuculiformes	Cuculidae	Cuculus	Common cuckoo	JNOX00000000.1	GCF_000709325.1_ASM70932v1_genomic.fna	Illumina HiSeq	100
Cyanistes caeruleus	3	0	Passeriformes	Paridae	Cyanistes	blue tit	PDCF00000000.1	GCF_002901205.1_cyaCae2_genomic.fna	Illumina HiSeq	40
Cygnus olor	2	2	‎Anatidae	Anseriformes	Cygnus	Mute swan		VGP	Pacbio
Diphyllodes magnificus	1	0	Passeriformes	Paradisaeidae	Diphyllodes	Cicinnurus magnificus	RAHO00000000.1	GCA_003713285.1_DipMag_1.0_genomic.fna	Illumina	150
Dromaius novaehollandiae	3	1	Casuariiformes	Dromaiidae	Dromaius	Emu	PTEY00000000.1	GCF_003342905.1_droNov1_genomic.fna	Illumina HiSeq	64.8
Egretta garzetta	0	0	Pelecaniformes	Ardeidae	Egretta	Little egret	JJRC00000000.1	GCF_000687185.1_ASM68718v1_genomic.fna	Illumina HiSeq	74
Empidonax traillii	0	9	Passeriformes	Tyrannidae	Empidonax	Willow flycatcher	PWAB00000000.1	GCF_003031625.1_ASM303162v1_genomic.fna	Illumina HiSeq	124
Eopsaltria australis	6	39	Passeriformes	Petroicidae	Eopsaltria	Eastern yellow robin	QKXG00000000.1	GCA_003426825.1_eyr_v1_genomic.fna	Nanopore, Illumina	100
Erythrura gouldiae	1	0	Passeriformes	Estrildidae	Erythrura	Gouldian finch	QUSF00000000.1	GCA_003676055.1_GouldianFinch_genomic.fna	Illumina HiSeq	56
Eudromia elegans	1	1	Tinamiformes	Tinamidae	Eudromia	elegant crested-tinamou	PTEX00000000.1	GCA_003342815.1_eudEle1_genomic.fna	Illumina HiSeq	68
Eurypyga helias	0	0	Gruiformes	Eurypygidae	Eurypyga	Sunbittern	JJRO00000000.1	GCF_000690775.1_ASM69077v1_genomic.fna	Illumina HiSeq	33
Falco cherrug	0	0	Falconiformes	Falconidae	Falco	Saker falcon	AKMU00000000.1	GCF_000337975.1_F_cherrug_v1.0_genomic.fna	Illumina HiSeq	147
Falco peregrinus	0	0	Falconiformes	Falconidae	Falco	Peregrine falcon	AKMT00000000.1	GCF_000337955.1_F_peregrinus_v1.0_genomic.fna	Illumina HiSeq	137.6
Ficedula albicollis	3	3	Passeriformes	Muscicapidae	Ficedula	Collared flycatcher	AGTO00000000.2	GCF_000247815.1_FicAlb1.5_genomic.fna	Illumina GAII, Illumina HiSeq	60
Fulmarus glacialis	0	0	Procellariiformes	Procellariidae	Fulmarus	Northern fulmar	JJRN00000000.1	GCF_000690835.1_ASM69083v1_genomic.fna	Illumina HiSeq	33
Gallirallus okinawae	0	0	Gruiformes	Rallidae	Gallirallus	Okinawa rail	BDFH00000000.1	GCA_002003005.1_Gallirallus_okinawae_ver1.0_genomic.fna	Illumina Hiseq pair-end reads, Ion PGM single reads	44
Gallus gallus	2	6	Galliformes	Phasianidae	Gallus	Chicken	AADN00000000.3	GCF_000002315.6_GRCg6a_genomic.fna	PacBio	82
Gavia stellata	0	0	Gaviiformes	Gaviidae	Gavia	Red-throated loon	JJRM00000000.1	GCF_000690875.1_ASM69087v1_genomic.fna	Illumina HiSeq	33
Geospiza fortis	1	1	Passeriformes	Thraupidae	Geospiza	Medium ground-finch	AKZB00000000.1	GCF_000277835.1_GeoFor_1.0_genomic.fna	Illumina HiSeq	115
Geothlypis trichas	4	10	‎Passeriformes	‎Parulidae	Geothlypis	common yellowthroat		VGP	PacBio
Grus japonensis	1	1	Gruiformes	Gruidae	Grus	Red-crowned crane	BDFG00000000.1	GCA_002002985.1_Grus_japonensis_ver1.0_genomic.fna	Illumina Miseq pair-end reads, Ion PGM single reads	9
Grus nigricollis	3	2	Gruiformes	Gruidae	Grus	black-necked crane	SMUU00000000.1	GCA_004360235.1_ASM436023v1_genomic.fna	Oxford Nanopore PromethION, Illumina HiSeq	84
Haliaeetus albicilla	0	0	Falconiformes	Accipitridae	Haliaeetus	White-tailed eagle	JJRL00000000.1	GCF_000691405.1_ASM69140v1_genomic.fna	Illumina HiSeq	26
Haliaeetus leucocephalus	1	1	Falconiformes	Accipitridae	Haliaeetus	Bald eagle	JPRR00000000.1	GCF_000737465.1_Haliaeetus_leucocephalus-4.0_genomic.fna	Illumina	103
Hemignathus virens	1	1	Passeriformes	Fringillidae	Hemignathus	Hawaii amakihi	LTAT00000000.1	GCA_003286495.1_ASM328649v1_genomic.fna	Illumina HiSeq, 454	21
Himantopus himantopus	0	0	Charadriiformes	Recurvirostridae	Himantopus	black-winged stilt	RSEF00000000.1	GCA_003993805.1_UO_Hhiman_2.0_genomic.fna	Illumina HiSeq	51
Hirundo rustica	12	43	Passeriformes	Hirundinidae	Hirundo	Barn swallow	QRBI00000000.1	GCA_003692655.1_Chelidonia_genomic.fna	PacBio	45.4
Junco hyemalis	0	0	Passeriformes	Passerellidae	Junco	dark-eyed junco	QZWM00000000.1	GCA_003829775.1_ASM382977v1_genomic.fna	Illumina HiSeq	233
Lepidothrix coronata	0	0	Passeriformes	Pipridae	Lepidothrix	blue-crowned manakin	LVWP00000000.1	GCF_001604755.1_Lepidothrix_coronata-1.0_genomic.fna	Illumina	61
Leptosomus discolor	0	0	Coraciiformes	Leptosomidae	Leptosomus	Cuckoo roller	JJRK00000000.1	GCF_000691785.1_ASM69178v1_genomic.fna	Illumina HiSeq	32
Limosa lapponica	0	0	Charadriiformes	Scolopacidae	Limosa	bar-tailed godwit	LXVZ00000000.1	GCA_002844005.1_Godwit_v1_genomic.fna	Illumina	71
Lonchura striata	0	0	Passeriformes	Estrildinae	Lonchura	white-rumped munia	MUZQ00000000.1	GCF_002197715.1_LonStrDom1_genomic.fna	Illumina	142
Lyrurus tetrix	0	0	Galliformes	Phasianidae	Lyrurus	black grouse	JDSL00000000.1	GCA_000586395.1_tetTet1_genomic.fna	SOLiD	50
Manacus vitellinus	27	193	Passeriformes	Pipridae	Manacus	Golden-collared manakin	JMFM00000000.2	GCF_001715985.2_ASM171598v2_genomic.fna	Illumina HiSeq, PacBio	110
Meleagris gallopavo	3	0	Galliformes	Phasianidae	Meleagris	Turkey	ADDD00000000.2	GCF_000146605.2_Turkey_5.0_genomic.fna	Illumina GAII, Sanger, 454	35
Melopsittacus undulatus	3	1	Psittaciformes	Psittaculidae	Melopsittacus	Budgerigar	VGP
Merops nubicus	0	0	Coraciiformes	Meropidae	Merops	Carmine bee-eater			Pacbio
Mesitornis unicolor	0	0	Gruiformes	Mesitornithidae	Mesitornis	Brown roatelo	JJRI00000000.1	GCF_000695765.1_ASM69576v1_genomic.fna	Illumina HiSeq	29
Mixornis gularis	8	2	Passeriformes	Timaliidae	Mixornis	Striped tit-babbler	QVAJ00000000.1	GCA_003546035.1_ASM354603v1_genomic.fna	Illumina HiSeq	78
Nannopterum auritus	4	1	Pelecaniformes	Phalacrocoracidae	Nannopterum	double-crested cormorant	NFMC00000000.1	GCA_002173455.1_ASM217345v1_genomic.fna	Illumina HiSeq	222.8
Nannopterum brasilianus	1	2	Pelecaniformes	Phalacrocoracidae	Nannopterum	Neotropic cormorant	NFME00000000.1	GCA_002174335.1_ASM217433v1_genomic.fna	Illumina HiSeq	170.99
Nannopterum harrisi	1	2	Pelecaniformes	Phalacrocoracidae	Nannopterum	Galapagos flightless cormorant	NEVG00000000.1	GCA_002173475.1_Pharrisi_ref_V1_genomic.fna	Illumina HiSeq	195.29
Neopelma chrysocephalum	9	4	Passeriformes	Pipridae	Neopelma	saffron-crested tyrant-manakin	RDMT00000000.1	GCF_003984885.1_ASM398488v2_genomic.fna	Illumina HiSeq	80
Nestor notabilis	0	0	Psittaciformes	Psittacidae	Nestor	Kea	JJRH00000000.1	GCF_000696875.1_ASM69687v1_genomic.fna	Illumina HiSeq	32
Nipponia nippon	0	0	Pelecaniformes	Threskiornithidae	Nipponia	Crested ibis	JMFH00000000.1	GCF_000708225.1_ASM70822v1_genomic	Illumina HiSeq	105
Nothoprocta perdicaria	1	2	Tinamiformes	Tinamidae	Nothoprocta	Chilean tinamou	PTEW00000000.1	GCF_003342845.1_notPer1_genomic.fna	Illumina HiSeq	76.2
Numida meleagris	1	1	Galliformes	Numididae	Numida	helmeted guineafowl	MTSP00000000.1	GCF_002078875.1_NumMel1.0_genomic.fna	Illumina HiSeq	100
Opisthocomus hoazin	1	0	Opisthocomiformes	Opisthocomidae	Opisthocomus	Hoatzin	JMFL00000000.1	GCF_000692075.1_ASM69207v1_genomic.fna	Illumina HiSeq	100
Paradisaea raggiana	2	0	Passeriformes	Paradisaeidae	Paradisaea	Raggiana bird of paradise	RAHK00000000.1	GCA_003713265.1_ParRag_1.0_genomic.fna	Illumina	36
Paradisaea rubra	1	0	Passeriformes	Paradisaeidae	Paradisaea	red bird of paradise	RAHL00000000.1	GCA_003713215.1_ParRub_1.0_genomic.fna	Illumina	96
Parotia lawesii	2	2	Passeriformes	Paradisaeidae	Parotia	Lawes's parotia	RAHM00000000.1	GCA_003713295.1_ParLaw_1.0_genomic.fna	Illumina	97
Parus major	0	1	Passeriformes	Paridae	Parus	Great Tit	JRXK00000000.1	GCF_001522545.3_Parus_major1.1_genomic.fna	Illumina HiSeq	95
Passer domesticus	0	1	Passeriformes	Passeroidea	Passeridae	House sparrow	MBAE00000000.1	GCA_001700915.1_Passer_domesticus-1.0_genomic.fna	Illumina HiSeq	130
Patagioenas fasciata	0	0	Columbiformes	Columbidae	Patagioenas	band-tailed pigeon	LSYS00000000.1	GCA_002029285.1_NIATT_ARIZONA_genomic.fna	Illumina HiSeq	18
Pavo cristatus	0	1	Phasianidae	Galliformes	Pavo	Indian peafowl	PRJNA413288	GCA_005519975.1	Illumina & Nanopore	236
Pelecanus crispus	0	0	Pelecaniformes	Pelecanidae	Pelecanus	Dalmatian pelican	JJRG00000000.1	GCF_000687375.1_ASM68737v1_genomic.fna	Illumina HiSeq	34
Phaethon lepturus	0	0	Pelecaniformes	Phaethontidae	Phaethon	White-tailed tropicbird	JJRF00000000.1	GCF_000687285.1_ASM68728v1_genomic.fna	Illumina HiSeq	39
Phalacrocorax carbo	0	0	Pelecaniformes	Phalacrocoracidae	Phalacrocorax	Great cormorant	JMFI00000000.1	GCF_000708925.1_ASM70892v1_genomic.fna	Illumina HiSeq	24
Phasianus colchicus	2	2	Galliformes	Phasianidae	Phasianus	Ring-necked pheasant	QCWP00000000.1	GCA_004143745.1_ASM414374v1_genomic.fna	Illumina HiSeq	93
Phoenicopterus ruber	0	0	Phoenicopteriformes	Phoenicopteridae	Phoenicopterus	American flamingo		VGP		33
Phylloscopus plumbeitarsus	0	0	Passeriformes	Phylloscopidae	Phylloscopus	Two-barred Warbler	LXOY00000000.1	GCA_001655115.1_GWplu1.0_genomic.fna	Illumina HiSeq	30
Phylloscopus trochiloides	0	0	Passeriformes	Phylloscopidae	Phylloscopus	greenish warbler	LXOZ00000000.1	GCA_001655135.1_GWtro1.0_genomic.fna	Illumina HiSeq	30
Phylloscopus trochilus	0	1	Passeriformes	Phylloscopidae	Phylloscopus	Willow warbler	LXGM00000000.1	GCA_002305835.1_ASM230583v1_genomic.fna	Illumina HiSeq	130
Picoides pubescens	0	1	Piciformes	Picidae	Picoides	Downy woodpecker	JJRU00000000.1	GCF_000699005.1_ASM69900v1_genomic.fna	Illumina HiSeq	105
pipra filicauda	15	68	Passeriformes	Pipridae	Pipra	Wire-tailed manakin	PYIH00000000.1	GCF_003945595.1_ASM394559v1_genomic.fna	PacBio, Illumina HiSeq	90
Podiceps cristatus	0	0	Podicipediformes	Podicipedidae	Podiceps	Great crested grebe	JMFS00000000.1	GCA_000699545.1_ASM69954v1_genomic.fna	Illumina HiSeq	30
Pseudopodoces humilis	5	3	Passeriformes	Paridae	Pseudopodoces	Tibetan ground-tit	ANZD00000000.1	GCF_000331425.1_PseHum1.0_genomic.fna	Illumina HiSeq	96.25
Psittacula krameri	1	0	Psittaciformes	Psittacidae	Psittacula	Rose-ringed parakeet	NFZL00000000.1	GCA_002870145.1_P.krameri1.0_genomic.fna	Illumina HiSeq	75
Pterocles gutturalis	5	3	Ciconiiformes	Pteroclidae	Pterocles	Yellow-throated sandgrouse	VGP
Pterocnemia pennata	1	0	Rheiformes	Rheidae	Pterocnemia	Rhea pennata	PTJI00000000.1	GCA_003342835.1_rhePen1_genomic.fna	Illumina HiSeq	42.4
Pygoscelis adeliae	0	0	Sphenisciformes	Spheniscidae	Pygoscelis	Adelie penguin	JMFP00000000.1	GCF_000699105.1_ASM69910v1_genomic.fna	Illumina HiSeq	60
Pygoscelis antarcticus	0	0	SphenisciformeS	Spheniscidae	Pygoscelis	chinstrap penguin	NDHD00000000.1	GCA_003264595.1_ASM326459v1_genomic.fna	SOLiD	4.665
Pygoscelis papua	0	0	Sphenisciformes	Spheniscidae	Pygoscelis	Gentoo penguin	NDHF00000000.1	GCA_003264615.1_ASM326461v1_genomic.fna	SOLiD	9.16
Recurvirostra avosetta	0	1	Charadriiformes	Recurvirostridae	Recurvirostra	Pied Avocet	SAYO00000000.1	GCA_004023745.1_ASM402374v1_genomic.fna	Illumina NextSeq	78
Rhea americana	1	0	Rheiformes	Rheidae	Rhea	greater rhea	PTEV00000000.1	GCA_003343005.1_rheAme1_genomic.fna	Illumina HiSeq	59.9
Saxicola maurus	2	1	Passeriformes	Muscicapidae	Saxicola	Siberian stonechat	OAMK00000000.1	GCA_900205225.1_Saxicola_maurus.2_genomic.fna	?	66
Serinus canaria	2	2	Passeriformes	Fringillidae	Serinus	Common canary	CAVT000000000.1	GCF_000534875.1_SCA1_genomic.fna	Illumina, 454	30
Setophaga coronata	0	1	Passeriformes	Parulidae	Setophaga	yellow-rumped warbler	MDLI00000000.1	GCA_001746935.1_mywagenomev1.1_genomic.fna	Illumina HiSeq	96
Spheniscus humboldti	0	0	Sphenisciformes	Spheniscidae	Spheniscus	Humboldt's penguin	NDHA00000000.1	GCA_003264545.1_ASM326454v1_genomic.fna	SOLiD	3.688
Spheniscus magellanicus	0	0	Sphenisciformes	Spheniscidae	Spheniscus	Magellanic penguin	NDGX00000000.1	GCA_003264715.1_ASM326471v1_genomic.fna	SOLiD	3.875
Spheniscus mendiculus	0	0	Sphenisciformes	Spheniscidae	Spheniscus	Galapagos penguin	NDGW00000000.1	GCA_003264655.1_ASM326465v1_genomic.fna	SOLiD	3.971
Sporophila hypoxantha	6	3	Passeriformes	Thraupidae	Sporophila	tawny-bellied seedeater	NDFG00000000.1	GCA_002167245.1_SpoHypox2.0_genomic.fna	Illumina HiSeq, PacBio	112
Sterna hirundo	3	0	Laridae	Charadriiformes	Sterna	Common tern		VGP	Pacbio
Streptopelia turtur	0	0	Columbiformes	Columbidae	Streptopelia	European turtle dove		VGP
Strigops habroptila	2	1	Psittaciformes	Psittacidae	Strigops	Kakapo	RXXE00000000.1	GCA_004027225.1_bStrHab1_v1.p_genomic.fna	PacBio, 10X Genomics linked reads, Bionano Genomics DLS; Arima Genomics HiC	76.1
Strix occidentalis	4	8	Strigiformes	Strigidae	Strix	Spotted owl	NIFN00000000.1	GCA_002372975.1_Soccid_v01_genomic.fna	Illumina HiSeq; Illumina MiSeq	59.3
Struthio camelus	0	0	Struthioniformes	Struthionidae	Struthio	African ostrich	JJRT00000000.1	GCF_000698965.1_ASM69896v1_genomic.fna	Illumina HiSeq	85
Sturnus vulgaris	0	0	Passeriformes	Sturnidae	Sturnus	Common starling	LNCF00000000.1	GCF_001447265.1_Sturnus_vulgaris-1.0_genomic.fna	Illumina HiSeq	74
Sylvia atricapilla	5	9	Sylviidae	Passeriformes	Sylvia	Eurasian blackcap		VGP	Pacbio
Syrmaticus mikado	1	1	Galliformes	Phasianinae	Syrmaticus	Mikado pheasant	QGNR00000000.1	GCA_003435085.1_NTU_Smik_1.2_genomic.fna	Illumina HiSeq	160
Taeniopygia guttata	4	35	Passeriformes	Estrildidae	Taeniopygia	Zebra finch	ABQF00000000.1	Taeniopygia_guttata.taeGut3.2.4.dna.toplevel.fa	10X Genomics linked reads; Arima Genomics HiC, PacBio RSII, Bionano Genomics DLS	88.2
Tauraco erythrolophus	0	0	Musophagiformes	Musophagidae	Tauraco	Red-crested turaco		VGP	Pacbio
Tinamus guttatus	0	0	Tinamiformes	Tinamidae	Tinamus	White-throated tinamou	JMFW00000000.2	GCF_000705375.1_ASM70537v2_genomic.fna.gz	Illumina HiSeq	100
Tympanuchus cupido	2	1	Phasianidae	Tetraoninae	Tympanuchus	greater prairie chicken	MOXI00000000.1	GCA_001870855.1_T_cupido_pinnatus_GPC_3440_v1_genomic.fna	Illumina HiSeq	95
Tyto alba	0	0	Strigiformes	Tytonidae	Tyto	Barn owl	JJRD00000000.1	GCF_000687205.1_ASM68720v1_genomic.fna	Illumina HiSeq	27
Uria lomvia	0	0	Charadriiformes	Alcidae	Uria	thick-billed guillemot	NOXD00000000.1	GCA_002289315.1_UriLom_1.1_genomic.fna	Illumina HiSeq	68
Urile pelagicus	2	1	Pelecaniformes	Phalacrocoracidae	Urile	pelagic cormorant	NFMD00000000.1	GCA_002173435.1_ASM217343v1_genomic.fna	Illumina HiSeq	155.7
Zonotrichia albicollis	1	1	Passeriformes	Passerellidae	Zonotrichia	White-throated sparrow	ARWJ00000000.1	GCF_000385455.1_Zonotrichia_albicollis-1.0.1_genomic.fna	Illumina HiSeq	35
Zosterops lateralis	1	1	Passeriformes	Zosteropidae	Zosterops	Silver-eye	LAII00000000.1	GCA_001281735.1_ASM128173v1_genomic.fna	Illumina HiSeq	64

## Sheet: TableS4
Table S4. List of PCR-based sequences used to generate consensus sequences for species with TGS-based genomes. S and R indicate sequences were from the same species, or from the same Family (related), respectively, as the genome.
species	Self(S) or relative species(R)	Genbank ID	more information
MHC class I
Anas platyrhynchos	S	AB115239-46,AY294416-19, AY841881-84,GU245764-880,KF319118-21,KP189185-189,KX118673-89,MH218820-46,JF900711
Aythya fuligula	R, related to Anas platyrhynchos
Cygnus olor	R, related to Anas platyrhynchos
Centrocercus minimus	S	our previous study
Gallus gallus	S	AF013492; AF013493; AF013496; AF231500; AF231501; AF231502; AF231503; AF459826; AF459828; AF459830; AF483195; AM279336; AM279337; AM279338; AM279339; AM279340; AM279341; AM279342; AM282692-2697; AY257165-7168; AY327146-7149; AY821520; AY989897; KF294514; KJ094479-4494; KJ420534-0541; NM_001044683
Pavo cristatus	R, related to Gallus gallus
Phoenicopterus ruber	S	KU054042
Grus nigricollis	R	AF033106; LC132723-2737
Aquila chrysaetos	R	HM015818-22
Geothlypis trichas	S	our previous study
Hirundo rustica	S	MF478438-8460
Taeniopygia guttata	S	KT595736-5877
	S	XM_012576983
MHC class II
Anas platyrhynchos	S	AF390589; NM_001310784; DR490139; NM_001310815
Aythya fuligula	R, related to Anas platyrhynchos
Cygnus olor	R, related to Anas platyrhynchos
Centrocercus minimus	S	our previous study
Gallus gallus	S	AF231504; AF231507; AF539398; AF539400; AF539401; AY357253-7256; AY744357; AY744358; AY770594-0606; AY786309-6312; DQ007238; DQ008584; DQ008585; DQ008587; EF554696; EF554702; EF554704; EF554707; EF554709; EF554711; EF554714; EF554715; EF554718; EF661574; HQ172898; HQ203690; HQ203692-3694; HQ203701; HQ203706; HQ203711; HQ203716; HQ203719; HQ203723-3725; HQ218316-8319; NM_001318995
Pavo cristatus	S	AY928093-104
Phoenicopterus ruber	S	KU054113-16;KU053967-70;KU053986;KU054151;KU054165;KU054166
Balearica regulorum	S	LC062941-44	we didn't use these, because they are too short.
Grus nigricollis	R	LC062901-2938; LC132739-2740
	S	LC062939-2940
Aquila chrysaetos	S	EF370905-08;EF370905
Melopsittacus undulatus	S	AF114824-26
Strigops habroptila	S	shab1~5	https://doi.org/10.1007/s00251-013-0750-5
Corvus hawaiiensis	R	GU390281; GU390282; KU851041-1067; KP888319-8555
Corvus moneduloides	R, as Corvus hawaiiensis
Geothlypis trichas	S	our previous study
Taeniopygia guttata	S	XM_002192161; XM_002193356; XM_002194639; XM_002197722; XM_002198130; XM_002198161; XM_002199709; XM_01257508; XM_012576250; XM_012576825; XM_012576982; XM_012576983; XM_012576470

## Sheet: TableS5
Table S5. Predicted number of MHC loci in both NGS and TGS based genomes of the same species using our Order level Blast searches
Species	NGS			TGS
	genome data ID	number of class I loci by Order consensus Blast	number of class II by Order consensus Blast	genome data ID	number of class I loci by Order consensus Blast	number of class II by Order consensus Blast
Acanthisitta chloris	GCF_000695815.1_ASM69581v1_genomic.fna	0	0	VGP	6	8
Aquila chrysaetos	GCF_000766835.1	1	0	VGP	3	3
Balearica regulorum	GCF_000709895.1_ASM70989v1_genomic.fna	0	0	VGP	5	2
Cariama cristata	GCF_000690535.1_ASM69053v1_genomic.fna	0	0	VGP	2	2
Cariama cristata	GCF_000690535.1	0	0	VGP	2	2
Melopsittacus undulatus	GCF_000238935.1_Melopsittacus_undulatus_6.3_genomic.fna	0	0	VGP	3	1
Merops nubicus	GCF_000691845.1	0	0	VGP	17	3
Phoenicopterus ruber	GCA_000687265.1	0	0	VGP	8	2
Pterocles gutturalis	GCF_000699245.1_ASM69924v1_genomic.fna	0	0	VGP	5	3
Taeniopygia guttata	GCA_000151805.2	2	9	GCF_003957565.1	4	35
Tauraco erythrolophus	GCF_000709365.1	0	0	VGP	4	0

## Sheet: TableS6
Table S6. Published and predicted number of MHC class I and class II loci in NGS-based genomes. Predicted number is based on blast searches using Order level consensus sequences (this study).
Some species show averages from multiple published studies
species	class I		class II
	N published loci	N loci from Order consensus-blast	N published loci	N loci from Order consensus-blast
Chrysolophus pictus	2	1
Grus japonensis	6	1	2	1
Numida meleagris	1	1	1	1
Tympanuchus cupido	1	2	2	1
Apteryx owenii			3	3
Casuarius casuarius			1	1
Dromaius novaehollandiae			2	1
Ficedula albicollis			10.5	3
Geospiza fortis			3.5	1
Hemignathus virens			14	1
Passer domesticus			3.5	1
Phasianus colchicus			2	2

## Sheet: TableS7
Table S7. Blast results for each identified locus from searches using within-species and Order consensus sequences as queries of the MHC class I and class II in TGS based genomes. “NA" in "within species tBlastN" means that no tBlastN search was conducted in this species because there were no published MHC sequences. “Both” under within species and Order consensus Blast indicates that this locus …
Species	class	Locus number	within species tBlastN	Order consensus BlastN	complete exon2 (class II) or exon3(class I) for this locus; Y=complete, N=stop codon	contigs	exon2 similarity	exon2 length	exon2 start	exon2 end	exon2 e-value		exon3 similarity	exon3 length	exon3 start	exon3 end	exon3 e-value		exon4 similarity	exon4 length	exon4 start	exon4 end	exon4 e-value
Anas platyrhynchos	I	1	Both		Y	NC_040062.1	75.954	262	486141	486402	9.35E-73		81.949	277	487068	487344	7.65E-87		91.513	271	487442	487712	3.65e-116
Aythya fuligula	I	1	Both		Y	scaffold_44|arrow	82.129	263	612587	612847	1.42e-70		85.507	276	613505	613780	1.49e-89		96.337	273	613875	614147	6.27e-126
		2	Both		Y	scaffold_44|arrow	85.932	263	618866	619128	3.12e-85		88.406	276	619794	620069	2.08e-100		94.872	273	620164	620436	1.68e-120
		3	Both		Y	scaffold_44|arrow	85.057	261	625490	625750	5.64e-82		85.145	276	626408	626683	1.82e-88		94.872	273	626778	627050	1.68e-120
		4	Both		Y	scaffold_44|arrow	87.452	263	631778	632040	4.06e-90		86.232	276	632705	632980	2.88e-92		96.337	273	633075	633347	6.27e-126
		5	Both		Y	scaffold_44|arrow	80.755	265	638525	638787	3.12e-66		88.406	276	639453	639728	2.08e-100		91.791	268	639824	640091	6.27e-107
		6	Both		Y	scaffold_44|arrow	86.312	263	642767	643029	2.1e-87		85.507	276	643672	643947	1.49e-89		94.505	273	644043	644315	7.15e-119
		7	Both		Y	scaffold_44|arrow	81.749	263	648147	648407	1.73e-69		85.507	276	649065	649340	1.49e-89		95.604	273	649435	649707	3.25e-123
		8	Both		Y	scaffold_44|arrow	81.887	265	653338	653600	1.73e-69		89.13	276	654230	654505	4.01e-103		94.872	273	654599	654871	1.68e-120
		9	Both		Y	scaffold_44|arrow	86.59	261	658689	658949	2.1e-87		86.232	276	659607	659882	8.27e-93		95.971	273	659977	660249	2.66e-124
		10	Both		Y	scaffold_44|arrow	84.791	263	663940	664202	1.97e-81		89.855	276	664863	665138	7.73e-106		95.238	273	665233	665505	1.38e-121
		11	Both		Y	scaffold_44|arrow	86.312	263	669253	669515	2.1e-87		87.681	276	670181	670456	3.08e-98		95.604	273	670551	670823	3.25e-123
		12	Y	N		scaffold_44|arrow							80.233	258	611156	611413	1.31e-32
		13	Y	N		scaffold_44|arrow							76.744	258	624043	624300	5.17e-29
	II	1	Both		Y	scaffold_44|arrow	89.388	245	34267	34511	1.59e-88		98.582	282	34687	34968	2.59e-137		100	108	35087	35194	8.69e-49
		2	Both		Y	scaffold_44|arrow	85.246	244	39307	39550	4.87e-76		98.227	282	38850	39131	1.1e-135		100	108	38633	38740	8.69e-49
		3	Both		Y	scaffold_44|arrow	86.19	210	44026	44235	2.36e-67		98.582	282	43537	43818	2.59e-137		100	108	43311	43418	8.69e-49
Cygnus olor	I	1	NA	Y	Y	scaffold_65|arrow	88.213	263	243879	244141	6.39e-94		87.319	276	242931	243206	4.55e-96		93.727	271	242564	242834	4.49e-115
		2	NA	Y	Y	scaffold_65|arrow	85.932	263	251478	251740	3.1e-85		85.87	276	250880	251155	1.22e-90		93.773	273	250513	250785	3.68e-116
	II	1	NA	Y	Y	scaffold_65|arrow	88.98	245	130534	130778	4.53e-89		96.454	282	130981	131262	3.57e-129		99.074	108	131370	131477	3.68e-47
		2	NA	Y	Y	scaffold_65|arrow	88.571	245	138589	138833	1.93e-87		96.454	282	138105	138386	3.57e-129		97.222	108	137890	137997	1.9e-44
Bucorvus abyssinicus	I	1	NA	Y	N	scaffold_64_arrow_ctg1	81.008	258	56382	56639	7.26e-68		87.956	274	57002	57275	5.51e-95		93.75	272	57352	57623	4.45e-115
		2	NA	Y	N	scaffold_64_arrow_ctg1	75.21	238	90504	90740	3.53e-40		84.249	273	84396	84668	7.18e-81		94.118	272	84046	84317	1.05e-116
		3	NA	Y	Y	scaffold_64_arrow_ctg1	75.379	264	120308	120569	8.86e-48		84.926	272	120793	121061	1.69e-82		93.015	272	121138	121409	2.3e-112
		4	NA	Y	Y	scaffold_64_arrow_ctg1	81.298	262	148730	148991	4.89e-70		89.818	275	148073	148347	4.83e-102		93.382	272	147725	147996	5.42e-114
	II	1	NA	Y	N	scaffold_101_arrow_ctg1	85.246	244	318	561	1.38e-76		87.77	278	816	1093	3.81e-97		88.889	108	1207	1314	1.36e-33
		2	NA	Y	Y	scaffold_101_arrow_ctg1	81.967	244	9837	10080	3.47e-65		88.129	278	10335	10612	3.12e-98		88.889	108	10726	10833	1.36e-33
		3	NA	Y	Y	scaffold_101_arrow_ctg1	85.514	214	15007	15220	8.17e-67		87.77	278	15505	15782	3.81e-97		87.963	108	15896	16003	5.8e-32
		4	NA	Y	Y	scaffold_64_arrow_ctg1	81.707	246	9364	9608	1.8e-62		87.77	278	8832	9109	3.81e-97		88.889	108	8629	8736	1.36e-33
		5	NA	Y	Y	scaffold_64_arrow_ctg1	79.574	235	38888	39119	8.73e-54		87.77	278	39407	39684	3.81e-97		87.037	108	39815	39922	7.07e-31
		6	NA	Y	Y	scaffold_64_arrow_ctg1	80.816	245	100282	100523	2.67e-60		87.41	278	100778	101055	1.62e-95		85.849	106	101169	101274	3.66e-28
		7	NA	Y	Y	scaffold_64_arrow_ctg1	78.367	245	115574	115818	8.73e-54		87.77	278	116074	116351	3.81e-97		87.255	102	116471	116571	1.56e-26
		8	NA	Y	Y	scaffold_97_arrow_ctg1	82.041	245	6780	7024	9.95e-66		87.41	278	6248	6525	1.62e-95		88.889	108	6027	6134	1.36e-33
Alca torda	I	1	NA	Y	N	scaffold_53_arrow_ctg1	84.615	260	278843	279102	7.07e-81		86.232	276	277837	278096	3.62e-91		91.912	272	277488	277759	1.51e-108
		2	NA	Y	Y	scaffold_53_arrow_ctg1	83.462	260	337477	337736	4.46e-77		92.029	276	336453	336728	2.97e-111		93.75	272	336104	336375	4.63e-115
		3	NA	Y	Y	scaffold_53_arrow_ctg1	83.846	260	354244	354503	1.28e-77		87.319	276	353247	353519	2.97e-92		94.118	272	352898	353169	1.09e-116
		4	NA	Y	Y	scaffold_53_arrow_ctg1	81.154	260	320962	321221	1.78e-69		93.116	276	321946	322221	1.64e-114		93.382	272	322299	322570	5.64e-114
	II	1	NA	Y	Y	scaffold_81_arrow_ctg1	82.857	245	21396	21640	1.35e-70		90.071	282	21835	22116	6.7e-107		95.37	108	22226	22333	2.4e-43
		2	NA	Y	Y	scaffold_81_arrow_ctg1	81.557	244	26513	26756	8.5e-67		88.298	282	26946	27227	2.19e-100		95.37	108	27336	27443	2.4e-43
Sterna hirundo	I	1	Both		Y	scaffold_46|arrow	87.023	262	233179	233440	1.25e-90		91.667	276	234209	234484	1.32e-109		95.956	272	234562	234833	3.49e-123
		2	Both		Y	scaffold_46|arrow	87.786	262	253789	254050	8.45e-93		91.667	276	252753	253028	1.32e-109		95.221	272	252404	252675	1.81e-120
		3	Both		Y	scaffold_46|arrow	86.59	261	394434	394694	1.86e-88		86.232	276	393523	393798	1.61e-89		95.221	272	393174	393445	1.81e-120
	II	0
Pterocles gutturalis	I	1	NA	Y	Y	scaffold_99_arrow_ctg1	80.153	263	70878	71139	3.07e-66		87.319	276	71269	71544	2.33e-93		95.785	272	71633	71893	2.98e-117
		2	NA	Y	N	scaffold_99_arrow_ctg1	74.427	263	89698	89959	3.75e-46		89.493	276	90716	90991	1.68e-101		94.052	272	91071	91339	4.43e-115
		3	NA	Y	N	scaffold_99_arrow_ctg1	74.427	263	111294	111555	3.75e-46		89.493	276	112311	112586	1.68e-101		94.118	272	112664	112935	1.04e-116
		4	NA	Y	N	scaffold_99_arrow_ctg1	74.427	263	218911	219172	3.75e-46		89.493	276	219929	220204	1.68e-101		94.118	272	220282	220553	1.04e-116
		5	NA	Y	N	scaffold_99_arrow_ctg1	82.443	263	141473	141734	2.21e-74		87.05	276	140447	140722	4.22e-90		90.809	272	140099	140367	1.04e-97
	II	1	NA	Y	N	scaffold_99_arrow_ctg1	80.816	245	12298	12542	1.47e-63		90.071	282	11828	12106	4.32e-109		88.991	108	11611	11718	1.65e-32
		2	NA	Y	N	scaffold_99_arrow_ctg1	82.787	245	17051	17293	8.13e-67		89.716	282	16576	16857	2.72e-105		91.667	108	16358	16465	6.17e-38
		3	NA	Y	Y	scaffold_99_arrow_ctg1	82.158	245	31415	31655	6.67e-68		91.667	282	31864	32127	9.51e-105		91.667	108	32238	32345	6.17e-38
Merops nubicus	I	1	NA	Y	N	scaffold_50_arrow_ctg1	77.985	268	37658	37925	1.02e-59		90.217	276	38318	38593	3.3e-104		90.441	272	38670	38941	3.96e-103
		2	NA	Y	Y	scaffold_50_arrow_ctg1	78.439	269	44847	45115	6.9e-62		86.957	276	45507	45782	2.9e-92		90.074	272	45859	46129	2.05e-100
		3	NA	Y	Y	scaffold_50_arrow_ctg1	75.373	268	74047	74314	1.74e-50		89.13	276	73379	73654	2.08e-100		90.441	272	73031	73302	3.96e-103
		4	NA	Y	N	scaffold_50_arrow_ctg1	78.626	262	153266	153527	2.41e-61		85.036	274	153780	154053	4.03e-84		90.441	272	154130	154401	3.96e-103
		5	NA	Y	N	scaffold_50_arrow_ctg1	79.468	263	161122	161384	1.33e-64		85.766	274	161672	161945	7.78e-87		90.441	272	162022	162293	3.96e-103
		6	NA	Y	Y	scaffold_50_arrow_ctg1	83.588	262	170660	170921	1.02e-78		86.232	276	171313	171588	1.5e-89		90.441	272	171665	171936	3.96e-103
		7	NA	Y	Y	scaffold_50_arrow_ctg1	80.534	262	184408	184665	1.33e-64		88.406	276	184786	185060	1.32e-96		90.335	269	185138	185406	1.68e-101
		8	NA	Y	Y	scaffold_50_arrow_ctg1	84.791	263	195597	195858	6.9e-81		87.591	274	196254	196526	2.9e-92		90.37	270	196606	196874	5.88e-101
		9	NA	Y	N	scaffold_50_arrow_ctg1	83.65	263	207821	208072	1.42e-70		87.319	276	207163	207434	1.23e-90		90.441	272	206815	207086	3.96e-103
		10	NA	Y	Y	scaffold_81_arrow_ctg1	78.626	262	10510	10771	2.41e-61		87.226	274	9950	10223	2.9e-92		88.603	272	9602	9873	4.52e-96
		11	NA	Y	Y	scaffold_81_arrow_ctg1	80.153	262	14551	14812	8.98e-67		85.818	275	13979	14253	2.71e-86		90.441	272	13631	13902	3.96e-103
		12	NA	Y	Y	scaffold_81_arrow_ctg1	80.153	262	18621	18882	8.98e-67		86.131	274	18051	18324	1.83e-88		90.441	272	17703	17974	3.96e-103
		13	NA	Y	Y	scaffold_81_arrow_ctg1	79.848	263	22682	22944	3.82e-65		85.401	274	22111	22384	9.47e-86		90.074	272	21763	22034	1.68e-101
		14	NA	Y	Y	scaffold_81_arrow_ctg1	75.573	262	26726	26987	1.74e-50		86.496	274	26165	26438	1.5e-89		88.971	272	25817	26088	1.06e-97
		15	NA	Y	Y	scaffold_89_arrow_ctg1	79.771	262	34695	34956	1.09e-65		86.861	274	34136	34409	3.53e-91		91.463	82	33978	34059	5.9e-25
		16	NA	Y	N	scaffold_89_arrow_ctg1	79.389	262	46950	47211	4.65e-64		88	275	47509	47782	2.38e-93		88.971	272	47859	48130	1.06e-97
		17	NA	Y	Y	scaffold_89_arrow_ctg1	77.519	258	50779	51036	6.47e-56		88.043	276	51324	51599	1.6e-95		90.441	272	51676	51947	3.96e-103
	II	1	NA	Y	Y	scaffold_50_arrow_ctg1	79.098	244	55104	55347	2.54e-54		84.397	282	54709	54990	3.39e-85		92.233	103	54503	54605	3.26e-35
		2	NA	Y	Y	scaffold_81_arrow_ctg1	81.633	245	85165	85409	1.23e-64		85.106	282	85624	85905	6.54e-88		92.233	103	86011	86113	3.26e-35
		3	NA	Y	N	scaffold_81_arrow_ctg1	82.927	246	88900	89145	6.8e-68		84.397	282	88404	88685	9.7e-86		92.233	103	88198	88300	3.26e-35
Aquila chrysaetos	I	1	Both		Y	scaffold_61_ctg1	85.714	259	77125	77383	4e-84		88.406	276	78148	78423	1.13e-97		95.094	265	78501	78765	1.11e-116
		2	Both		Y	scaffold_61_ctg1	78.214	280	90881	91160	7.73e-49		88.406	276	91924	92199	1.13e-97		95.472	265	92277	92541	2.61e-118
		3	Both		Y	scaffold_61_ctg1	84.766	256	114932	115187	2.52e-80		89.493	276	113891	114166	1.79e-101		95.849	265	113549	113813	2.15e-119
	II	1	Both		Y	scaffold_55_ctg1	80.328	244	150664	150907	4.49e-64		90.842	273	150129	150401	1.61e-108		95.37	108	149895	150002	2.45e-43
		2	Both		Y	scaffold_55_ctg1	84.016	244	156020	156263	5.12e-76		90.842	273	155483	155755	5.62e-108		95.37	108	155251	155358	2.45e-43
		3	Both		Y	scaffold_55_ctg1	84.016	244	161370	161613	5.12e-76		90.842	273	160835	161107	5.62e-108		95.37	108	160604	160711	2.45e-43
Centrocercus minimus	I	1	Both		Y	SPOS01000396.1	83.704	270	24512	24773	3.89e-77		89.416	274	25004	25276	1.13e-96		89.781	274	25364	25637	2.18e-99
		2	Both		Y	SPOS01000498.1	68.872	257	31706	31959	2.1e-23		76.277	274	31184	31455	2.88e-47		89.338	272	30823	31094	2.65e-98
	II	1	Both		Y	SPOS01000396.1	88.571	245	55911	56155	2.06e-86		95.745	282	55544	55824	4.66e-127		98.148	108	55341	55448	1.14e-46
		2	Both		Y	SPOS01000396.1	84.146	246	62227	62471	1.14e-70		95.39	282	62556	62836	1.98e-125		98.095	105	62930	63034	4.86e-45
		3	Both		Y	SPOS01000498.1	76.016	246	49813	50057	5.55e-43		89.643	280	49434	49711	3.59e-103		83.333	108	49248	49355	2.07e-24
Gallus gallus	I	1	Both		Y	NC_006103.5	87.833	263	2593262	2593524	3.1e-91		93.04	273	2593754	2594026	2.18e-112		98.168	273	2594126	2594398	7.59e-131
		2	Both		Y	NC_006103.5	94.297	263	2608801	2608539	4.03e-115		95.238	273	2608037	2608309	4.49e-121		99.267	273	2607666	2607938	3.45e-135
	II	1	Both		Y	NC_006103.5	86.885	244	2566331	2566574	1.69e-81		98.227	282	2565963	2566244	2.93e-136		99.074	108	2565773	2565880	9.86e-48
		2	Both		Y	NC_006103.5	88.98	245	2572689	2572933	4.24e-89		98.227	282	2573020	2573301	2.93e-136		99.074	108	2573384	2573491	9.86e-48
		3	N	Y		NC_006103.5	76.327	245	1867785	1868029	1.14e-45		92.857	280	1868137	1868416	3.58e-116		84.259	108	1868500	1868607	5.11e-26
		4	N	Y		NC_006103.5	76.327	245	1907124	1907368	1.14e-45		92.5	280	1906737	1907016	1.52e-114		83.333	108	1906546	1906653	6.23e-25
		5	N	Y		NW_020109758.1	76.735	245	60425	60669	2.68e-47		92.857	280	60776	61055	3.58e-116		82.407	108	61139	61244	3.93e-21
		6	N	Y		NW_020109758.1	76.735	245	98619	98863	2.68e-47		93.066	274	98235	98508	1.85e-113		83.333	108	98038	98145	6.23e-25
Pavo cristatus	I	0
	II	1	Both		Y	QZWQ01003722.1	75.918	245	74888	75132	4.65e-44		92.143	280	74506	74785	1.78e-113		88.182	110	74313	74422	5.44e-32
Balearica regulorum	I	1	NA	Y	Y	scaffold_63|arrow	85.385	260	82999	83258	4.08e-84		90.217	276	84031	84306	1.23e-103		96.691	272	84384	84655	6.7e-126
		2	NA	Y	Y	scaffold_63|arrow	82.443	262	107715	107976	2.41e-74		91.667	276	108720	108995	1.32e-109		95.588	272	109073	109344	4.23e-122
		3	NA	Y	Y	scaffold_63|arrow	86.312	263	262425	262687	5.3e-89		89.855	276	263418	263693	4.3e-103		95.956	272	263771	264042	3.47e-123
		4	NA	Y	Y	scaffold_63|arrow	87.833	263	161514	161776	1.98e-94		91.667	276	160484	160759	1.32e-109		96.324	272	160135	160406	8.16e-125
		5	NA	Y	Y	scaffold_63|arrow	85.932	263	181972	182234	6.46e-88		91.667	276	180942	181217	4.59e-109		95.588	272	180593	180864	4.23e-122
	II	1	Both		Y	scaffold_63|arrow	84.836	244	229300	229543	1.01e-78		91.135	282	229764	230045	3.86e-110		96.296	108	230154	230261	5.89e-45
		2	Both		Y	scaffold_63|arrow	81.148	244	233838	234081	3.09e-66		91.135	282	233336	233617	3.86e-110		96.296	108	233120	233227	5.89e-45
Cariama cristata	I	1	NA	Y	Y	scaffold_77|arrow	77.992	259	583156	583410	8.34e-55		88.768	276	583902	584171	7.22e-94		89.855	207	584265	584469	1.28e-71
		2	NA	Y	Y	scaffold_77|arrow	78.764	259	619238	619496	3.11e-60		92.029	276	618462	618737	3.07e-111		91.912	272	618113	618384	1.56e-108
	II	1	NA	Y	Y	scaffold_77|arrow	83.265	245	797631	797875	4.85e-70		89.964	279	798137	798415	3.83e-110		95.37	108	798528	798635	8.66e-43
		2	NA	Y	Y	scaffold_77|arrow	81.224	245	803145	803389	4.55e-64		90.323	279	803651	803929	3.14e-111		95.37	108	804042	804149	8.66e-43
Grus nigricollis	I	1	Both		Y	SMUU01000388.1	88.55	262	38126	37865	1.33e-96		90.58	276	36886	37161	8.32e-106		95.588	272	36546	36817	4.24e-122
		2	Both		Y	SMUU01001219.1	86.692	263	4346	4084	1.25e-90		90.942	276	3058	3333	6.83e-107		92.989	271	2718	2982	4.24e-103
		3	Both		Y	SMUU01001588.1	95.588	272	3740	4011	4.24e-122		92.391	276	3387	3662	2.55e-112		88.593	263	2370	2632	4.66e-96
	II	1	Both		Y	SMUU01000974.1	81.557	244	94910	95153	2.54e-67		87.943	282	95374	95655	3.62e-104		95.37	108	95772	95879	2.51e-43
		2	Both		Y	SMUU01001588.1	82.377	244	99745	99502	1.71e-69		87.943	282	98990	99271	3.62e-104		95.37	108	98766	98873	2.51e-43
Tauraco erythrolophus	I	1	NA		Y	scaffold_47_arrow_ctg1	80.077	261	25499	25759	1.46e-64		87.549	257	24538	24794	8.49e-87		93.015	272	24189	24460	2.55e-112
		2	NA		Y	scaffold_47_arrow_ctg1	83.525	261	62679	62939	1.36e-77		89.493	276	63612	63887	1.87e-101		93.382	272	63965	64236	6e-114
		3	NA		Y	scaffold_47_arrow_ctg1	77.778	252	86853	87098	2.46e-55		84.058	276	86102	86377	7.95e-81		93.382	272	85753	86024	6e-114
		4	NA		Y	scaffold_47_arrow_ctg1	79.31	261	101466	101726	2.16e-62		85.921	277	100710	100985	2.96e-86		93.382	272	100361	100632	6e-114
	II	0	NA
Calypte anna	I	1	NA	Y	Y	scaffold_77|arrow	78.764	259	619496	619238	3.11e-60		92.029	276	618462	618737	3.07e-111		91.912	272	618384	618113	1.56e-108
		2	NA	Y	Y	scaffold_77|arrow	77.992	259	583156	583410	8.34e-55		88.768	276	583902	584171	7.22e-94		89.855	207	584265	584469	1.28e-71
	II	1	NA	Y	Y	scaffold_77|arrow	81.557	244	797632	797875	7.20e-68		90.323	279	803651	803929	3.14e-111		95.37	108	798528	798635	8.66e-43
		2	NA	Y	Y	scaffold_77|arrow	81.148	244	803146	803389	3.06e-66		89.964	279	798137	798415	3.83e-110		95.37	108	804042	804149	8.66e-43
Acanthisitta chloris	I	1	NA	Y	N	scaffold_73|arrow	67.681	263	42256	42517	1.12e-33		77.174	276	41656	41931	5.35e-57		84.815	270	40643	40912	1.09e-84
		2	NA	Y	Y	scaffold_53|arrow	72.624	263	26869	27131	3.2e-53		80.797	276	26266	26541	1.18e-71		85.185	270	24537	24806	2.56e-86
		3	NA	Y	N	scaffold_53|arrow	72.624	263	45226	45488	9.17e-54		79.348	276	44523	44798	3.16e-66		84.444	270	43390	43659	1.33e-83
		4	NA	Y	Y	scaffold_53|arrow	72.624	263	64790	65052	9.17e-54		79.348	276	64185	64460	1.1e-65		84.815	270	62931	63200	1.09e-84
		5	NA	Y	Y	scaffold_53|arrow	71.103	263	81281	81543	7.05e-49		80.435	276	80625	80900	1.75e-69		84.815	270	79516	79785	1.09e-84
		6	NA	Y	Y	scaffold_53|arrow	71.483	263	96745	97007	3e-47		80.072	276	96163	96438	6.1e-69		83.704	270	94406	94675	6.87e-81
	II	1	NA	Y	Y	scaffold_1|arrow	76.856	229	12149713	12149941	1.43e-44		84.752	282	12150355	12150636	9.27e-86		78.846	104	12151023	12151126	8.92e-17
		2	NA	Y	Y	scaffold_80|arrow	72.177	245	10424	10668	6.51e-30		87.234	282	11324	11605	4.49e-96		89.216	102	12626	12727	2.39e-30
		3	NA	Y	Y	scaffold_80|arrow	77.533	225	20926	21150	1.43e-44		87.234	282	21824	22105	4.49e-96		89.216	102	23448	23549	2.39e-30
		4	NA	Y	Y	scaffold_80|arrow	71.774	245	29872	30116	4.11e-26		87.234	282	30880	31161	4.49e-96		89.216	102	32390	32491	2.39e-30
		5	NA	Y	N	scaffold_80|arrow	73.729	237	39385	39620	1.99e-36		87.234	282	40462	40743	4.49e-96		89.216	102	41433	41534	2.39e-30
		6	NA	Y	Y	scaffold_80|arrow	72.385	263	61343	61579	5.34e-31		87.234	276	59898	60179	4.49e-96		89.216	270	59057	59158	2.39e-30
		7	NA	Y	N	scaffold_80|arrow	73.729	263	69594	69829	5.7e-37		87.234	276	68662	68943	4.49e-96		89.216	270	67597	67698	2.39e-30
		8	NA	Y	Y	scaffold_80|arrow	73.95	263	74691	74927	2.43e-35		87.234	276	73383	73664	4.49e-96		89.216	270	71984	72085	2.39e-30
Catharus ustulatus	I	1	NA	Y	Y	scaffold_63|arrow	76.448	259	94870	95128	1.35e-64		82.609	276	94073	94345	1.63e-76		91.575	273	93342	93614	1.01e-110
		2	NA	Y	Y	scaffold_63|arrow	76.046	263	107060	107322	3.87e-65		83.696	276	106593	106865	2.11e-81		92.674	273	106019	106291	1.6e-114
		3	NA	Y	Y	scaffold_63|arrow	76.062	259	137026	137284	4.71e-64		82.609	276	140279	140554	3.82e-78		92.308	273	141121	141393	1.95e-113
	II	1	NA	Y	Y	scaffold_27|arrow	84.836	244	8649309	8649552	6.04e-75		90.426	282	8648389	8648670	1.9e-107		84.906	106	8647696	8647801	5.59e-26
		2	NA	Y	Y	scaffold_63|arrow	76.327	245	52839	53083	2.93e-47		89.716	282	52042	52323	9.82e-105		91.589	107	51381	51487	9.45e-36
		3	NA	Y	Y	scaffold_76|arrow	81.224	245	324438	324682	4.35e-64		92.553	282	325152	325433	1.36e-115		93.458	107	326009	326115	1.82e-38
		4	NA	Y	Y	scaffold_76|arrow	79.508	244	328787	329030	4.07e-58		90.426	282	329561	329842	1.9e-107		93.458	107	330418	330524	1.82e-38
		5	NA	Y	Y	scaffold_76|arrow	78.199	211	336487	336697	1.52e-44		92.553	282	335666	335947	1.36e-115		93.458	107	334984	335090	1.82e-38
Chiroxiphia lanceolata	I	1	NA	Y	Y	scaffold_46|arrow	69.549	266	199682	199943	5.38e-25		80.576	278	199219	199494	2.11e-68		88.645	273	198739	199011	2.38e-99
		2	NA	Y	Y	scaffold_46|arrow	69.549	266	329555	329816	5.38e-25		80.576	278	329092	329367	2.11e-68		88.278	273	328612	328884	2.9e-98
		3	NA	Y	Y	scaffold_46|arrow	68.821	263	329817	329555	2.79e-41		78.986	276	345681	345956	4.66e-64		88.192	271	346285	346555	3.53e-97
		4	NA	Y	Y	scaffold_52|arrow	71.212	264	4238	4496	5.75e-31		75	272	3740	4008	1.1e-46		87.179	273	3278	3550	6.38e-94
		5	NA	Y	Y	scaffold_52|arrow	70.833	264	82053	82311	7e-30		75	272	82541	82809	1.1e-46		87.179	273	82999	83271	6.38e-94
	II	1	NA	Y	Y	scaffold_102|arrow	81.224	244	1785	2029	4.07E-64		89.716	281	765	1046	2.63E-105		90.654	106	389	495	1.08E-34
		2	NA	Y	Y	scaffold_102|arrow	79.747	236	5907	6143	1.62E-56		89.716	281	4859	5140	2.63E-105		90.654	106	4483	4589	1.08E-34
		3	NA	Y	Y	scaffold_102|arrow	81.633	244	9630	9874	1.17E-64		89.716	281	8568	8849	2.63E-105		90.654	106	8192	8298	1.08E-34
		4	NA	Y	Y	scaffold_46|arrow	80	241	26215	26456	1.09E-58		87.368	281	27158	27439	1.28E-96		91.589	106	27738	27844	8.85E-36
		5	NA	Y	Y	scaffold_46|arrow	81.513	237	34739	34976	1.42E-63		89.716	281	33765	34046	2.63E-105		91.589	106	33358	33464	8.85E-36
		6	NA	Y	Y	scaffold_46|arrow	77.917	237	82103	82340	1.85E-49		90.071	281	82983	83264	6.19E-107		88.785	106	83769	83875	5.58E-32
		7	NA	Y	Y	scaffold_46|arrow	77.869	237	86817	87054	5.30E-50		88.652	281	87706	87987	1.66E-101		90.654	106	88287	88393	1.08E-34
		8	NA	Y	N	scaffold_46|arrow	78.365	207	90110	90317	4.96E-44		90.071	281	90985	91266	6.19E-107		90.654	106	91567	91673	1.08E-34
		9	NA	Y	Y	scaffold_46|arrow	74.37	237	94665	94902	3.82E-39		89.716	281	95504	95785	2.63E-105		91.589	106	96085	96191	8.85E-36
		10	NA	Y	Y	scaffold_46|arrow	78.74	252	131679	131931	4.64E-57		90.071	281	130741	131022	6.19E-107		90.654	106	130335	130441	1.08E-34
		11	NA	Y	Y	scaffold_46|arrow	77.143	244	191516	191760	1.52E-50		88.07	281	190587	190868	2.47E-99		90.654	106	190180	190286	1.08E-34
		12	NA	Y	Y	scaffold_46|arrow	78.455	244	258482	258726	2.93E-53		90.071	281	259291	259572	6.19E-107		91.589	106	259873	259979	8.85E-36
		13	NA	Y	Y	scaffold_46|arrow	78.455	244	288964	289208	2.93E-53		89.362	281	289773	290054	3.21E-104		91.589	106	290354	290460	8.85E-36
Corvus hawaiiensis	I	1	NA	Y	Y	QORP01000626.1	70.833	264	35250	34989	3.14e-42		78.339	277	34418	34693	4.92e-59		90.476	273	33876	34148	8.21e-107
		2	NA	Y	Y	QORP01000306.1	70.428	257	233003	233259	9e-43		74.552	279	233436	233711	5.26e-46		88.603	272	233955	234225	4.85e-97
		3	NA	Y	Y	QORP01000306.1	72.624	263	332125	331863	1.52e-52		78.929	280	331291	331566	3.32e-61		91.144	271	330829	331099	1.93e-108
		4	NA	Y	Y	QORP01000031.1	71.103	263	150654	150916	1.43e-46		75.714	280	151185	151460	1.02e-48		86.447	273	151690	151950	8.77e-94
		5	NA	Y	Y	QORP01000525.1	72.453	265	191292	191030	9.61e-49		79.783	277	183043	183318	5.25e-65		91.971	274	182539	182812	1.07e-111
	II	1	Both		Y	QORP01000440.1	79.918	244	76843	77086	1.5e-58		89.007	282	77338	77617	6.54e-102		83.178	107	84681	84787	1.07e-23
		2	Both		Y	QORP01000447.1	85.714	245	54527	54771	1.23e-78		97.872	282	55369	55650	1.18e-136		94.393	107	56253	56359	5.52e-40
		3	Both		Y	QORP01000447.1	85.714	245	69123	69367	1.23e-78		97.872	282	69965	70246	1.18e-136		94.393	107	70848	70954	5.52e-40
		4	Both		Y	QORP01000447.1	81.224	245	80562	80806	5.59e-64		97.872	282	81416	81697	1.18e-136		94.393	107	82300	82406	5.52e-40
		5	Both		Y	QORP01000564.1	89.837	246	4178	4420	2.08e-88		97.163	282	4968	5248	7.45e-133		92.593	108	5849	5955	1.22e-35
		6	Both		Y	QORP01000564.1	85.714	245	15516	15760	1.23e-78		97.872	282	16357	16638	1.18e-136		94.393	107	17239	17345	5.52e-40
		7	Both		Y	QORP01000564.1	85.714	245	26444	26688	1.23e-78		97.872	282	27284	27565	1.18e-136		94.393	107	28164	28270	5.52e-40
		8	Both		Y	QORP01002133.1	85.306	245	9240	9484	1.5e-77		97.849	279	10084	10362	5.02e-135		94.393	107	10965	11071	5.52e-40
		9	Both		Y	QORP01002133.1	91.02	245	46145	46389	1.5e-96		97.518	282	46945	47226	5.02e-135		94.393	107	47825	47931	5.52e-40
		10	Both		Y	QORP01000434.1	86.122	245	19495	19251	2.89e-80		97.872	282	17838	18119	1.18e-136		94.393	107	17130	17236	5.52e-40
		11	Both		Y	QORP01002133.1	85.306	245	29763	30007	1.5e-77		97.872	282	30604	30885	1.18e-136		94.393	107	31486	31592	5.52e-40
Corvus moneduloides	I	1	Both		Y	scaffold_71|arrow	72.624	263	553131	553393	4.06e-52		79.348	276	553662	553937	3.05e-60		92.62	271	554129	554399	5.49e-114
		2	Both		Y	scaffold_71|arrow	70.039	257	682193	682449	2.92e-41		74.194	279	681741	682016	1.71e-44		87.868	272	681227	681497	1.92e-94
	II	1	Both		Y	scaffold_118|arrow	83.673	245	42723	42966	4.56e-70		97.872	282	44408	44689	9.02e-137		94.393	107	45292	45398	4.22e-40
		2	Both		Y	scaffold_118|arrow	83.197	244	57537	57780	1.59e-69		97.872	282	56530	56811	9.02e-137		94.393	107	55821	55927	4.22e-40
		3	Both		Y	scaffold_118|arrow	86.475	244	69511	69754	2.21e-80		97.872	282	67788	68069	9.02e-137		94.393	107	67079	67185	4.22e-40
		4	Both		Y	scaffold_118|arrow	86.885	244	109256	109499	5.2e-82		97.872	282	107835	108116	9.02e-137		94.393	107	107126	107232	4.22e-40
		5	Y	N	Y	scaffold_118|arrow							79.268	246	42699	42944	1.89e-38
Eopsaltria-australis-I	I	1	NA	Y	Y	QKXG01001406.1	76.046	263	60382	60644	4.08e-65		80.071	281	61029	61304	6.39e-63		89.531	277	61496	61772	2.86e-105
		2	NA	Y	Y	QKXG01001427.1	71.103	263	48250	48512	1.17e-46		72.043	279	48675	48950	2.09e-37		91.144	271	49151	49421	1.58e-108
		3	NA	Y	N	QKXG01009000.1	77.567	263	33664	33402	1.85e-69		82.5	280	31287	31562	7.29e-75		91.144	271	30010	30280	1.58e-108
		4	NA	Y	Y	QKXG01010675.1	74.525	263	88303	88041	1.09e-59		76.772	254	87350	87599	4.31e-46		92.251	271	86888	87158	2.51e-112
		5	NA	Y	N	QKXG01019657.1	74.525	263	3584	3322	1.33e-58		79.496	278	2409	2684	7.79e-62		90.037	271	1661	1931	3.49e-104
		6	NA	Y	Y	QKXG01002132.1	74.905	263	218596	218334	8.99e-61		77.143	280	217752	218027	3.1e-54		91.513	271	217289	217559	4.53e-109
	II	1	NA	Y	N	QKXG01000023.1	81.148	244	42357	42595	4.59e-64		89.606	279	43206	43484	4.4e-103		85.047	107	43962	44068	1.69e-26
		2	NA	Y	Y	QKXG01000023.1	74.274	241	108419	108659	1.01e-40		92.553	282	109846	110126	5.02e-115		83.178	107	110731	110837	8.74e-24
		3	NA	Y	Y	QKXG01000361.1	72.541	244	208050	208287	1.15e-33		86.62	284	208907	209180	1.64e-89		82.243	107	209776	209882	3.72e-22
		4	NA	Y	Y	QKXG01000383.1	72.857	210	100727	100936	7.28e-30		86.62	284	102041	102310	5.03e-96		86.916	107	102913	103019	3.26e-29
		5	NA	Y	Y	QKXG01000397.1	73.361	244	42186	42429	5.24e-38		86.972	284	43033	43316	3.17e-92		85.047	107	43902	44008	1.69e-26
		6	NA	Y	Y	QKXG01001194.1	74.694	245	16948	17192	6.81e-43		89.753	283	18044	18326	1.04e-104		84.112	107	18803	18909	7.18e-25
		7	NA	Y	Y	QKXG01001210.1	84.016	244	81196	81439	2.71e-73		90.78	282	82045	82326	1.35e-109		85.047	107	82818	82924	1.69e-26
		8	NA	Y	Y	QKXG01001891.1	68.98	245	248573	248817	2.71e-35		80.496	282	249421	249702	1.8e-84		85.185	108	250200	250307	2.74e-30
		9	NA	Y	Y	QKXG01002127.1	88.163	245	18875	19119	2.08e-87		92.908	282	19776	20057	9.69e-118		94.393	107	20633	20739	4.53e-40
		10	NA	Y	Y	QKXG01002127.1	81.148	244	22663	22906	5.59e-63		92.908	282	23542	23823	9.69e-118		94.393	107	24399	24505	4.53e-40
		11	NA	Y	Y	QKXG01002132.1	74.274	241	198567	198807	1.01e-40		89.007	282	200004	200284	6.54e-101		83.333	108	200891	200998	2.51e-24
		12	NA	Y	Y	QKXG01006791.1	88.163	245	1981	2225	2.08e-87		92.908	282	2945	3226	9.69e-118		94.393	107	3743	3849	4.53e-40
		13	NA	Y	Y	QKXG01007144.1	88.163	245	688	932	2.08e-87		92.553	282	1631	1912	4.12e-116		93.458	107	2501	2607	1.92e-38
		14	NA	Y	N	QKXG01007357.1	71.489	235	9907	10134	3.1e-28		89.046	283	10743	11021	5.37e-102		80.374	107	11610	11716	1.93e-19
		15	NA	Y	Y	QKXG01008672.1	73.77	244	613	856	1.23e-39		90.78	282	1457	1737	5.73e-108		88.35	103	2220	2322	9.34e-30
		16	NA	Y	Y	QKXG01009266.1	76.735	245	17847	18091	2.54e-48		91.007	278	18702	18979	5.73e-108		85.047	107	19574	19680	1.69e-26
		17	NA	Y	N	QKXG01009420.1	73.878	245	9371	9615	3.53e-40		89.568	278	10223	10496	4.4e-103		81.308	107	11159	11265	4.53e-21
		18	NA	Y	N	QKXG01010321.1	80.738	244	25903	26135	5.59e-63		93.262	282	26741	27022	7.96e-119		87.209	86	27617	27702	1.3e-21
		19	NA	Y	Y	QKXG01010361.1	73.64	239	8534	8772	5.24e-38		90.071	282	9382	9663	6.98e-107		85.981	107	10146	10252	1.39e-27
		20	NA	Y	Y	QKXG01010661.1	82.449	245	12708	12952	2.08e-68		89.895	287	13557	13842	2.44e-106		84.112	107	14443	14549	7.18e-25
		21	NA	Y	N	QKXG01010675.1	73.878	245	67750	67992	4.3e-39		90.071	282	68696	68977	6.98e-107		87.736	106	69573	69678	9.34e-30
		22	NA	Y	Y	QKXG01019296.1	74.274	241	7929	8169	1.01e-40		90	280	8778	9053	2.97e-105		82.243	107	9644	9750	3.72e-22
		23	NA	Y	Y	QKXG01020390.1	73.75	240	23127	23366	1.5e-38		91.135	282	23972	24253	1.11e-110		86.408	103	24733	24835	4.84e-27
		24	NA	Y	N	QKXG01020398.1	81.148	244	6098	6336	4.59e-64		91.844	282	6944	7224	2.6e-112		80.374	107	7758	7864	1.93e-19
		25	NA	Y	Y	QKXG01020400.1	70.124	241	35515	35755	1.5e-38		86.411	285	36365	36648	8.79e-95		75.926	108	882	982	6.38e-13
		26	NA	Y	Y	QKXG01020434.1	78.367	245	29844	30088	9.46e-54		93.617	282	28949	29230	6.53e-120		89.72	107	28249	28355	5.16e-33
		27	NA	Y	Y	QKXG01000361.1	71.02	245	63347	63103	1.15e-52		85.813	285	62225	62510	3.07e-94		83.146	108	61545	61633	1.62e-20
		28	NA	Y	Y	QKXG01000383.1	67.755	245	146599	146356	9.47e-35		85.965	285	145527	145808	1.07e-93		83.333	108	144819	144926	7.27e-25
		29	NA	Y	Y	QKXG01001210.1	74.286	245	48347	48591	2.9e-41		88.298	282	47497	47764	3.39e-98		85.981	107	46787	46893	1.39e-27
		30	NA	Y	Y	QKXG01001406.1	70.082	245	42657	42414	1.5e-38		88.07	285	41584	41861	1.39e-98		84.259	108	40875	40982	5.97e-26
		31	NA	Y	N	QKXG01001891.1	72.131	245	214219	213976	1.15e-52		88.772	285	213107	213388	5.19e-104		83.333	108	212516	212623	7.27e-25
		32	NA	Y	N	QKXG01008760.1	73.469	245	5963	5719	3.53e-59		90.877	285	4769	5050	1.07e-112		94.444	108	4085	4192	3.76e-41
		33	NA	Y	N	QKXG01009832.1	74.274	241	20616	20854	1.23e-39		90.071	282	19735	20016	8.5e-106		88.785	107	19148	19254	6.29e-32
		34	NA	Y	Y	QKXG01006029.1	86.235	247	203	447	1.01e-78		93.262	282	674	955	7.96e-119		94.393	107	1543	1649	4.53e-40
		35	NA	Y	Y	QKXG01008005.1	84.615	247	518	762	9.45e-73		93.262	282	1397	1678	7.96e-119		94.393	107	2265	2371	4.53e-40
		36	NA	Y	Y	QKXG01009033.1	83.265	245	431	675	1.4e-70		92.908	282	1361	1642	9.69e-118		94.393	107	2219	2325	4.53e-40
		37	NA	Y	Y	QKXG01010488.1	79.012	243	88132	88374	7.77e-55		90.714	280	88944	89223	5.73e-108		87.85	107	89828	89934	2.67e-30
		38	NA	Y	Y	QKXG01001492.1	73.859	241	94502	94742	4.3e-39		89.643	280	93612	93891	3.62e-104		79.439	107	93013	93119	2.35e-18
		39	NA	Y	Y	QKXG01020420.1	79.279	222	46274	46495	4.02e-52		89.895	287	45400	45684	2.97e-105		85.047	107	44693	44799	1.69e-26
Geothlypis trichas	I	1	Both		Y	scaffold_120|arrow	75.954	262	103240	103501	1.05e-65		87.319	276	102521	102796	5.34e-95		90.476	273	101937	102209	6.02e-107
		2	Both		Y	scaffold_35|arrow	76.046	263	3376019	3376281	2.99e-66		88.406	276	3377156	3377431	2.43e-99		90.253	277	3377698	3377974	3.8e-103
		3	Both		Y	scaffold_35|arrow	79.087	263	3490797	3491059	1.45e-76		89.855	276	3489727	3489999	3.16e-104		92.308	273	3489222	3489494	1.84e-113
	II	1	Both		Y	scaffold_120|arrow	81.633	245	7318	7562	3.37e-65		91.228	285	6003	6287	8.12e-112		92.523	107	5310	5416	2.1e-37
		2	Both		Y	scaffold_204|arrow	81.633	245	73912	74156	3.37e-65		92.982	285	72632	72916	7.11e-119		92.523	107	71939	72045	2.1e-37
		3	Both		Y	scaffold_35|arrow	82.041	245	3223402	3223643	2.76e-66		92.281	285	3224085	3224369	3.69e-116		91.589	107	3224955	3225061	8.91e-36
		4	Both		Y	scaffold_488|arrow	77.959	245	9170	9414	1.03e-52		90.526	285	10154	10438	4.21e-109		85.981	107	10846	10952	1.24e-27
		5	Both		Y	scaffold_488|arrow	86.066	244	13139	13382	2.59e-79		91.228	285	14435	14719	8.12e-112		93.458	107	15095	15201	1.72e-38
		6	Both		Y	scaffold_488|arrow	86.122	245	17046	17290	7.41e-80		90.559	286	18778	19063	1.47e-108		93.458	107	19469	19575	1.72e-38
		7	Both		Y	scaffold_86|arrow	85.714	245	150664	150908	9.02e-79		89.362	282	151489	151764	3.23e-104		85.849	106	152353	152458	4.32e-27
Hirundo rustica	I	1	Both		N	QRBI01000271.1	65.37	257	20304	20560	4.92e-26		75.847	236	20824	21056	1.39e-39		78.598	271	21366	21611	1.47e-64
		2	Both		Y	QRBI01000219.1	74.525	263	449644	449906	1.32e-58		86.345	249	450427	450675	2.68e-80		89.377	273	451386	451658	5.11e-102
		3	Both		N	QRBI01000110.1	64.639	263	607025	607285	3.11e-22		66.667	276	606563	606835	1.57e-13		79.487	273	606029	606292	1.2e-65
		4	Both		N	QRBI01000110.1	72.932	266	1119329	1119591	3.54e-53		84.42	276	1118409	1118684	4.25e-84		90.11	273	1117834	1118106	9.87e-105
		5	Both		Y	QRBI01000110.1	74.905	263	1493075	1493337	8.88e-61		83.696	276	1494041	1494316	2.2e-81		88.645	273	1494735	1495007	7.59e-100
		6	Both		Y	QRBI01000110.1	75.188	266	1516760	1517022	2.54e-61		83.267	251	1517479	1517728	2.35e-68		89.744	273	1517950	1518222	3.45e-104
		7	N	Y	Y	QRBI01000100.1	74.525	263	754277	754539	1.32e-58		85.944	249	755062	755310	3.27e-79		88.278	273	756021	756293	3.23e-98
		8	N	Y	Y	QRBI01000219.1	71.483	263	778035	778297	9.49e-48		83.696	276	778907	779182	2.2e-81		90.842	273	779405	779677	5.46e-108
		9	N	Y	N	QRBI01000212.1	65.779	263	508300	508562	9.5e-29		72.348	264	508828	509091	8.79e-36		78.967	271	509367	509614	8.12e-68
		10	N	Y	N	QRBI01000110.1	64.885	262	569298	569557	2.09e-24		66.426	277	568835	569108	2.33e-11		79.487	273	568301	568564	1.2e-65
		11	N	Y	N	QRBI01000178.1	65.399	263	146752	147014	1.41e-26		76.654	257	147280	147535	1e-47		78.341	217	148613	148806	5.48e-51
		12	N	Y	N	QRBI01000178.1	65.909	264	1258603	1258866	1.16e-27		75.875	257	1259132	1259387	5.19e-45		77.88	217	1260466	1260658	8.13e-49
Hirundo rustica	II	1	NA	Y	Y	QRBI01000314.1	78.512	242	30784	30545	4.84e-51		87.5	280	57068	57346	6.05e-95		77.451	102	57920	58021	5.11e-14
		2	NA	Y	Y	QRBI01000314.1	78.099	242	94573	94334	2.06e-49		87.234	282	93517	93797	6.05e-95		82.243	107	92837	92943	3.68e-22			92837	92943
		3	NA	Y	Y	QRBI01000314.1	77.686	242	723227	722988	2.51e-48		88.448	277	722171	722446	1.17e-97		83.178	107	721488	721594	8.64e-24			721488	721594
		4	NA	Y	Y	QRBI01000314.1	78.099	242	733718	733957	2.06e-49		87.5	280	734506	734784	6.05e-95		83.178	107	761539	761645	8.64e-24			761539	761645
		5	NA	Y	Y	QRBI01000304.1	78.512	242	119251	119490	4.84e-51		88.571	280	120069	120347	2.75e-99		83.178	107	120904	121010	8.64e-24			120904	121010
		6	NA	Y	Y	QRBI01000304.1	70.042	237	278506	278741	2.2e-36		85.866	283	279290	279568	1.57e-91		82.407	108	280143	280250	5.97e-26			280143	280250
		7	NA	Y	Y	QRBI01000304.1	69.62	237	490087	489852	2.68e-35		85.357	280	489043	489318	2.84e-88		81.481	108	488412	488519	3.72e-22			488412	488519
		8	NA	Y	Y	QRBI01000304.1	77.273	242	596534	596295	1.07e-46		88.448	277	595479	595753	1.42e-96		80.374	107	594796	594902	1.9e-19			594796	594902
		9	NA	Y	Y	QRBI01000304.1	78.099	242	653388	653149	2.06e-49		88.571	280	652291	652569	2.75e-99		83.178	107	651619	651725	8.64e-24			651619	651725
		10	NA	Y	Y	QRBI01000304.1	78.099	242	701437	701676	2.06e-49		88.571	280	702080	702358	2.75e-99		83.178	107	702934	703040	8.64e-24			702934	703040
		11	NA	Y	Y	QRBI01000219.1	68.776	237	61098	60863	1.39e-32		85.965	285	60026	60306	1.29e-92		84.259	108	59345	59452	5.9e-26			59345	59452
		12	NA	Y	Y	QRBI01000219.1	70.042	237	160721	160956	2.2e-36		85.765	281	161467	161743	1.91e-90		81.481	108	162319	162426	2.54e-24			162319	162426
		13	NA	Y	Y	QRBI01000219.1	77.273	242	61102	60863	1.07e-46		88.298	282	60026	60306	9.59e-99		84.112	107	59345	59451	7.1e-25			59345	59451
		14	NA	Y	N	QRBI01000219.1	77.869	244	426689	426927	8.76e-48		85.556	270	415483	415750	4.36e-84		81.308	107	414800	414906	4.48e-21			414800	414906
		15	NA	Y	Y	QRBI01000157.1	78.512	242	74205	73966	4.84e-51		88.571	280	73109	73387	2.75e-99		83.178	107	72437	72543	8.64e-24			72437	72543
		16	NA	Y	Y	QRBI01000157.1	69.198	237	321022	320787	1.14e-33		84.806	283	319938	320216	3.46e-87		79.63	108	319258	319365	1.08e-22			319258	319365
		17	NA	Y	N	QRBI01000110.1	73.061	245	547363	547119	1.69e-50		88.421	285	546283	546564	2.18e-102		81.481	108	545587	545694	3.72e-22			545587	545694
		18	NA	Y	N	QRBI01000110.1	70.042	237	1083338	1083573	6.31e-37		84.211	285	1083793	1084073	1.47e-85		82.407	108	1084645	1084752	3.06e-23			1084645	1084752
		19	NA	Y	Y	QRBI01000110.1	70.042	237	1390206	1389971	2.2e-36		85.614	285	1389166	1389446	5.49e-91		77.778	108	1388527	1388634	1.95e-19			1388527	1388634
		20	NA	Y	Y	QRBI01000110.1	70.464	237	1420184	1419949	5.18e-38		86.572	283	1419121	1419400	2.49e-95		79.817	109	1418438	1418546	6.73e-19			1418438	1418546
		21	NA	Y	N	QRBI01000100.1	78.099	242	381422	381183	2.06e-49		84.643	280	715430	715699	4.36e-84		79.412	102	716273	716374	9.86e-17			716273	716374
		22	NA	Y	Y	QRBI01000100.1	70.042	237	779910	780145	2.2e-36		85.765	281	780655	780931	1.91e-90		81.481	108	781507	781614	2.54e-24			781507	781614
		23	NA	Y	Y	QRBI01000100.1	70.042	237	917783	918018	2.2e-36		85.965	285	918553	918833	1.29e-92		79.63	108	919410	919517	1.93e-19			919410	919517
		24	NA	Y	Y	QRBI01000100.1	78.926	242	956227	956466	3.98e-52		88.571	280	957033	957310	3.35e-98		84.112	107	986520	986626	7.1e-25			986520	986626
		25	NA	Y	Y	QRBI01000100.1	70.042	237	1167330	1167565	2.2e-36		85.965	285	1168101	1168381	1.29e-92		85.185	108	1168949	1169056	1.39e-27			1168949	1169056
		26	NA	Y	Y	QRBI01000100.1	78.099	242	1242474	1242713	2.06e-49		86.525	282	1243283	1243561	4.65e-90		82.243	107	1244117	1244223	3.68e-22			1244117	1244223
		27	NA	Y	N	QRBI01000100.1	69.198	237	1338563	1338797	3.98e-33		85.614	285	1339331	1339611	5.49e-91		81.481	108	1340186	1340292	3.09e-23			1340186	1340292
		28	NA	Y	N	QRBI01000100.1	78.512	242	1498879	1499118	4.84e-51		86.786	280	1484920	1485198	3.13e-92		85.047	107	1484236	1484342	1.67e-26			1484236	1484342
		29	NA	Y	N	QRBI01000100.1	78.099	242	1668602	1668841	2.06e-49		88.214	280	1510812	1511090	1.17e-97		83.178	107	1500535	1500641	8.64e-24			1500535	1500641
		30	NA	Y	Y	QRBI01000100.1	70.042	237	1865943	1865708	2.2e-36		86.219	283	1864851	1865129	1.29e-92		83.333	108	1864179	1864286	7.19e-25			1864179	1864286
		31	NA	Y	Y	QRBI01000100.1	78.512	242	1930533	1930294	4.84e-51		87.589	282	1929476	1929755	6.05e-95		82.243	107	1928793	1928899	3.68e-22			1928793	1928899
		32	NA	Y	Y	QRBI01000100.1	70.042	237	2087885	2087650	2.2e-36		85.965	285	2086833	2087113	1.29e-92		81.481	108	2086151	2086258	3.72e-22			2086151	2086258
		33	NA	Y	Y	QRBI01000100.1	75.82	244	2119169	2118927	1.93e-43		87.365	277	2118110	2118385	2.57e-93		79.439	107	2117427	2117533	2.32e-18			2117427	2117533
		34	NA	Y	Y	QRBI01000100.1	77.686	242	2174640	2174401	2.51e-48		86.525	282	2173574	2173854	3.13e-92		82.243	107	2172894	2173000	3.68e-22			2172894	2173000
		35	NA	Y	Y	QRBI01000100.1	70.042	237	2430362	2430597	2.2e-36		86.316	285	2431111	2431391	1.06e-93		80.556	108	2431967	2432074	1.08e-22			2431967	2432074
		36	NA	Y	N	QRBI01000100.1	78.099	242	2584971	2585209	8.76e-48		88.087	277	2585742	2586017	4.97e-96		79.439	107	2586594	2586700	2.32e-18			2586594	2586700
		37	NA	Y	N	QRBI01000100.1	78.099	242	3015923	3016162	2.06e-49		87.857	280	2780103	2780381	1.42e-96		78.431	102	2779428	2779529	1.2e-15			2779428	2779529
		38	NA	Y	Y	QRBI01000100.1	78.512	242	3108404	3108643	4.84e-51		87.943	282	3109070	3109350	1.17e-97		81.481	108	3109929	3110036	1.56e-20			3109929	3110036
		39	NA	Y	Y	QRBI01000100.1	70.042	237	3267470	3267235	2.2e-36		84.806	283	3266413	3266689	1.21e-86		75.926	108	3265742	3265849	1.01e-16			3265742	3265849
		40	NA	Y	Y	QRBI01000100.1	78.512	242	3375860	3376099	4.84e-51		87.943	282	3376634	3376914	1.17e-97		81.481	108	3377490	3377597	1.56e-20			3377490	3377597
		41	NA	Y	Y	QRBI01000100.1	78.512	242	3460294	3460055	4.84e-51		85	280	3459241	3459509	1.98e-88		81.481	108	3408459	3408565	1.9e-19			3408459	3408565
		42	NA	Y	Y	QRBI01000100.1	78.512	242	3686548	3686787	4.84e-51		87.018	285	3687364	3687646	8.98e-93		81.481	108	3688212	3688319	1.56e-20			3688212	3688319
		43	NA	Y	Y	QRBI01000100.1	70.042	237	3953410	3953175	2.2e-36		84.752	282	3952354	3952629	4.22e-86		75.926	108	3951683	3951790	1.01e-16			3951683	3951790
Manacus vitellinus	I	1	NA	Y	Y	NW_020354383.1	62.718	287	872	1157	3.1e-22		72.302	278	1354	1623	1.07e-34		86.22	254	1792	2045	1.47e-83
		2	NA	Y	Y	NW_020354158.1	70.722	263	7699	7961	1.16e-46		78.986	276	8218	8493	1.81e-63		87.546	273	8742	9014	1.67e-95
		3	NA	Y	Y	NW_020353869.1	69.582	263	5236	5498	8.88e-42		71.014	276	4754	5023	2.33e-30		87.085	271	4248	4518	8.65e-93
		4	NA	Y	Y	NW_020353778.1	72.897	214	4514	4727	7.29e-43		80.435	276	4982	5257	6.74e-69		88.192	271	5508	5778	3.93e-97
		5	NA	Y	Y	NW_020352417.1	72.897	214	10277	10490	7.29e-43		80.435	276	10745	11020	6.74e-69		88.192	271	11271	11541	3.93e-97
		6	NA	Y	Y	NW_020351922.1	69.663	267	1131	1396	2.09e-43		78.986	276	598	873	1.81e-63		87.085	271	77	347	8.65e-93
		7	NA	Y	Y	NW_020351203.1	69.663	267	9448	9713	2.09e-43		77.899	276	8915	9190	1.14e-59		87.085	271	8394	8664	8.65e-93
		8	NA	Y	Y	NW_020351072.1	72.897	214	1944	2157	7.29e-43		80.435	276	2412	2687	6.74e-69		88.561	271	2938	3208	3.22e-98
		9	NA	Y	Y	NW_020347073.1	69.582	263	1508	1770	8.88e-42		71.014	276	1026	1295	2.33e-30		87.454	271	520	790	2.04e-94
		10	NA	Y	Y	NW_020347066.1	70.229	262	10559	10820	1.41e-45		79.348	276	11010	11285	4.25e-65		89.011	273	11491	11763	6.23e-101
		11	NA	Y	Y	NW_020345911.1	69.962	263	10313	10575	1.71e-44		69.784	278	10735	11004	4.26e-27		87.912	273	11212	11484	1.37e-96
		12	NA	Y	Y	NW_020343587.1	69.466	262	90	351	3.09e-41		71.119	277	564	834	6.7e-31		87.454	271	1070	1340	2.04e-94
		13	NA	Y	Y	NW_020342800.1	72.897	214	108	321	7.29e-43		80.435	276	576	851	6.74e-69		88.192	271	1102	1372	3.93e-97
		14	NA	Y	Y	NW_020342247.1	69.582	263	7181	7443	3.78e-40		76.087	276	6662	6937	1.07e-53		88.278	273	6183	6455	3.22e-98
		15	NA	Y	Y	NW_020340950.1	69.582	263	14647	14909	8.88e-42		71.014	276	15122	15391	2.33e-30		87.454	271	15627	15897	2.04e-94
		16	NA	Y	Y	NW_020340877.1	69.582	263	3990	4252	8.88e-42		71.014	276	3508	3777	2.33e-30		87.454	271	3002	3272	2.04e-94
		17	NA	Y	Y	NW_020340538.1	72.897	214	24859	25072	7.29e-43		80.435	276	24329	24604	6.74e-69		88.192	271	23808	24078	3.93e-97
		18	NA	Y	Y	NW_020340538.1	72.897	214	55228	55441	7.29e-43		80.435	276	54698	54973	6.74e-69		88.192	271	54177	54447	3.93e-97
		19	NA	Y	Y	NW_020340479.1	72.897	214	1129	1342	7.29e-43		80.435	276	1597	1872	6.74e-69		88.561	271	2123	2393	3.22e-98
		20	NA	Y	Y	NW_020340453.1	70.722	263	22195	22457	1.16e-46		78.986	276	22714	22989	1.81e-63		87.546	273	23238	23510	1.67e-95
		21	NA	Y	Y	NW_020340453.1	70.722	263	39478	39740	1.16e-46		78.986	276	39997	40272	1.81e-63		87.912	273	40521	40793	1.37e-96
		22	NA	Y	Y	NW_020340453.1	70.722	263	67832	68094	1.16e-46		78.986	276	68351	68626	1.81e-63		87.546	273	68875	69147	1.67e-95
		23	NA	Y	Y	NW_020340303.1	69.582	263	24819	25081	3.78e-40		76.087	276	25327	25602	1.07e-53		87.912	273	25809	26081	1.37e-96
		24	NA	Y	Y	NW_020340303.1	69.582	263	47403	47665	3.78e-40		76.087	276	47911	48186	1.07e-53		87.912	273	48393	48665	1.37e-96
		25	NA	Y	Y	NW_020340303.1	69.582	263	58714	58976	3.78e-40		76.087	276	59222	59497	1.07e-53		88.278	273	59704	59976	3.22e-98
		26	NA	Y	Y	NW_020340303.1	69.582	263	71439	71701	3.78e-40		76.087	276	70918	71193	1.07e-53		82.313	294	70418	70711	8.1e-87
		27	NA	Y	Y	NW_020340217.1	70.611	262	190570	190830	4.91e-45		79.348	276	190105	190380	4.25e-65		89.377	273	189627	189899	5.11e-102
	II	1	NA	Y	Y	NW_020355268.1	80	225	2517	2741	2.68e-54		90.426	282	1520	1801	5.66e-108		91.589	107	897	1003	9.85e-36
		2	NA	Y	N	NW_020354954.1	75.51	245	8064	8307	1.93e-43		88.652	282	7152	7433	1.85e-101		90.654	107	6777	6883	1.2e-34
		3	NA	Y	N	NW_020354632.1	75.51	245	2985	3228	1.93e-43		87.589	282	2073	2354	4.07e-97		90.654	107	1700	1806	1.2e-34
		4	NA	Y	Y	NW_020354583.1	79.556	225	6844	7068	3.26e-53		89.007	282	5847	6128	1.52e-102		90.654	107	5472	5578	1.2e-34
		5	NA	Y	Y	NW_020354560.1	79.343	213	2035	2245	3.72e-46		89.716	282	1012	1293	2.93e-105		91.589	107	389	495	9.85e-36
		6	NA	Y	Y	NW_020353778.1	78.404	213	26604	26814	1.93e-43		90.426	282	25630	25911	5.66e-108		89.72	107	25008	25114	5.1e-33
		7	NA	Y	Y	NW_020353778.1	80.18	222	30160	30381	9.34e-54		87.943	282	29270	29551	9.58e-99		91.589	107	28896	29002	9.85e-36
		8	NA	Y	Y	NW_020353778.1	76.233	223	33770	33992	2.86e-41		87.234	282	32817	33098	4.96e-96		91.589	107	32443	32549	9.85e-36
		9	NA	Y	Y	NW_020353696.1	74.684	237	11899	12135	9.99e-41		88.298	282	10978	11259	7.87e-100		90.654	107	10356	10462	1.2e-34
		10	NA	Y	Y	NW_020353307.1	75.105	237	11717	11953	8.2e-42		90.071	282	10796	11077	6.89e-107		92	100	10181	10280	1.46e-33
		11	NA	Y	Y	NW_020352985.1	76.891	238	7476	7713	8.75e-48		89.362	282	8337	8618	3.57e-104		91.589	107	8888	8994	9.85e-36
		12	NA	Y	Y	NW_020352900.1	75.105	237	376	612	8.2e-42		89.362	282	1252	1533	3.57e-104		89.72	107	2048	2154	5.1e-33
		13	NA	Y	Y	NW_020352729.1	79.556	225	1433	1657	3.26e-53		89.007	282	436	717	1.52e-102		90.654	107	61	167	1.2e-34
		14	NA	Y	Y	NW_020352679.1	77.311	238	1182	1419	1.69e-50		90.071	282	2035	2316	6.89e-107		91.589	107	2584	2690	9.85e-36
		15	NA	Y	Y	NW_020352674.1	80	225	130	354	2.68e-54		89.007	282	1070	1351	1.52e-102		89.72	107	1620	1726	5.1e-33
		16	NA	Y	Y	NW_020352579.1	75.21	238	4749	4985	9.99e-41		88.652	282	5611	5892	1.85e-101		90.654	107	6161	6267	1.2e-34
		17	NA	Y	Y	NW_020352572.1	79.556	225	131	355	3.26e-53		89.716	282	1071	1352	2.93e-105		90.654	107	1621	1727	1.2e-34
		18	NA	Y	Y	NW_020352502.1	79.245	212	10148	10357	1.3e-45		90.071	282	11098	11379	6.89e-107		91.589	107	11896	12002	9.85e-36
		19	NA	Y	Y	NW_020352470.1	76.891	238	7884	8121	8.75e-48		89.362	282	6979	7260	3.57e-104		90.654	107	6606	6712	1.2e-34
		20	NA	Y	Y	NW_020352459.1	76.891	238	5773	6010	8.75e-48		90.071	282	4868	5149	6.89e-107		91.589	107	4494	4600	9.85e-36
		21	NA	Y	Y	NW_020352451.1	78.404	213	7048	7258	1.93e-43		90.071	282	6075	6356	6.89e-107		89.72	107	5453	5559	5.1e-33
		22	NA	Y	Y	NW_020352417.1	73.95	238	15765	16002	1.48e-38		90.426	282	16676	16957	5.66e-108		91.589	107	17225	17331	9.85e-36
		23	NA	Y	Y	NW_020352417.1	78.302	212	32373	32582	6.73e-43		90.426	282	31399	31680	5.66e-108		89.72	107	30777	30883	5.1e-33
		24	NA	Y	Y	NW_020352224.1	78.059	237	15507	15743	4.84e-51		89.362	282	14533	14814	3.57e-104		91.589	107	14157	14263	9.85e-36
		25	NA	Y	Y	NW_020351985.1	80.889	225	331	555	5.17e-57		88.571	280	1230	1509	2.25e-100		91.589	107	1777	1883	9.85e-36
		26	NA	Y	Y	NW_020351818.1	75.21	238	9049	9285	9.99e-41		90.426	282	9910	10191	5.66e-108		91.589	107	10459	10565	9.85e-36
		27	NA	Y	Y	NW_020351818.1	76.891	238	12936	13173	8.75e-48		88.652	282	13797	14078	1.85e-101		90.654	107	14347	14453	1.2e-34
		28	NA	Y	Y	NW_020351460.1	79.245	212	7448	7657	1.3e-45		90.071	282	6426	6707	6.89e-107		91.589	107	5803	5909	9.85e-36
		29	NA	Y	Y	NW_020351231.1	74.684	237	15731	15967	9.99e-41		90.071	282	14810	15091	6.89e-107		90.654	107	14188	14294	1.2e-34
		30	NA	Y	Y	NW_020351231.1	75.21	238	20488	20724	9.99e-41		90.426	282	19582	19863	5.66e-108		91.589	107	19208	19314	9.85e-36
		31	NA	Y	Y	NW_020351229.1	75.21	238	6998	7234	9.99e-41		89.007	282	6091	6372	1.52e-102		89.72	107	5470	5576	5.1e-33
		32	NA	Y	Y	NW_020350964.1	80	225	7879	8103	2.68e-54		90.426	282	6882	7163	5.66e-108		91.589	107	6262	6368	9.85e-36
		33	NA	Y	Y	NW_020350837.1	80.444	225	2043	2267	6.3e-56		90.426	282	1046	1327	5.66e-108		91.589	107	423	529	9.85e-36
		34	NA	Y	Y	NW_020350803.1	76.891	238	2840	3077	8.75e-48		88.652	282	1935	2216	1.85e-101		90.654	107	1560	1666	1.2e-34
		35	NA	Y	N	NW_020350397.1	75.51	245	879	1122	5.52e-44		89.716	282	1753	2034	2.93e-105		91.589	107	2302	2408	9.85e-36
		36	NA	Y	Y	NW_020350366.1	80.889	225	12123	12347	5.17e-57		88.571	280	13022	13301	2.25e-100		91.589	107	13569	13675	9.85e-36
		37	NA	Y	Y	NW_020350326.1	80	225	3905	4129	2.68e-54		90.426	282	2908	3189	5.66e-108		91.589	107	2285	2391	9.85e-36
		38	NA	Y	Y	NW_020350298.1	80.889	225	8528	8752	5.17e-57		88.571	280	9427	9706	2.25e-100		91.589	107	9974	10080	9.85e-36
		39	NA	Y	Y	NW_020350237.1	75.21	238	3993	4229	9.99e-41		90.426	282	3087	3368	5.66e-108		91.589	107	2713	2819	9.85e-36
		40	NA	Y	Y	NW_020350224.1	77.729	229	555	783	8.75e-48		88.652	282	1000	1281	1.85e-101		90.654	107	1550	1656	1.2e-34
		41	NA	Y	Y	NW_020350050.1	79.812	213	289	499	3.05e-47		90.071	282	1241	1522	6.89e-107		89.72	107	2036	2142	5.1e-33
		42	NA	Y	Y	NW_020349999.1	79.245	212	8017	8226	1.3e-45		90.071	282	6995	7276	6.89e-107		91.589	107	6372	6478	9.85e-36
		43	NA	Y	Y	NW_020349959.1	79.245	212	5253	5462	1.3e-45		90.071	282	4231	4512	6.89e-107		91.589	107	3608	3714	9.85e-36
		44	NA	Y	Y	NW_020349959.1	80.18	222	8831	9052	9.34e-54		88.652	282	7941	8222	1.85e-101		91.589	107	7568	7674	9.85e-36
		45	NA	Y	Y	NW_020349959.1	76.233	223	12404	12626	2.86e-41		87.234	282	11451	11732	4.96e-96		91.589	107	11077	11183	9.85e-36
		46	NA	Y	Y	NW_020349807.1	77.311	238	2197	2434	1.69e-50		88.652	282	3050	3331	1.85e-101		90.654	107	3600	3706	1.2e-34
		47	NA	Y	Y	NW_020349625.1	69.748	238	2144	2381	3.26e-34		83.217	286	2992	3270	5.86e-78		79.57	93	3757	3840	5.9e-07
		48	NA	Y	Y	NW_020349583.1	78.873	213	1850	2060	1.58e-44		90.071	282	827	1108	6.89e-107		91.589	107	204	310	9.85e-36
		49	NA	Y	Y	NW_020349504.1	79.556	225	14816	15040	3.26e-53		89.007	282	15756	16037	1.52e-102		90.654	107	16306	16412	1.2e-34
		50	NA	Y	Y	NW_020349300.1	79.245	212	5655	5864	1.3e-45		90.071	282	4633	4914	6.89e-107		91.589	107	4010	4116	9.85e-36
		51	NA	Y	Y	NW_020349253.1	80.889	225	2617	2841	5.17e-57		89.007	282	3557	3838	1.52e-102		90.654	107	4107	4213	1.2e-34
		52	NA	Y	Y	NW_020349098.1	74.79	238	4796	5032	1.22e-39		89.362	282	3892	4173	3.57e-104		90.654	107	3519	3625	1.2e-34
		53	NA	Y	Y	NW_020348912.1	78.481	237	6764	7000	1.14e-52		87.814	279	5876	6154	4.07e-97		91.589	107	5501	5607	9.85e-36
		54	NA	Y	Y	NW_020348667.1	78.776	245	5299	5543	6.3e-56		89.362	282	4420	4701	3.57e-104		90.654	107	4023	4129	1.2e-34
		55	NA	Y	Y	NW_020348640.1	75.21	238	22262	22498	9.99e-41		90.071	282	23123	23404	6.89e-107		91.589	107	23672	23778	9.85e-36
		56	NA	Y	Y	NW_020348640.1	80	225	27000	27224	2.68e-54		89.007	282	27940	28221	1.52e-102		90.654	107	28490	28596	1.2e-34
		57	NA	Y	Y	NW_020348527.1	74.672	229	2892	3120	1.48e-38		87.943	282	2269	2550	9.58e-99		90.654	107	1896	2002	1.2e-34
		58	NA	Y	Y	NW_020348453.1	74.684	237	6883	7119	9.99e-41		90.071	282	5962	6243	6.89e-107		90.654	107	5340	5446	1.2e-34
		59	NA	Y	Y	NW_020348453.1	75.21	238	11648	11884	9.99e-41		90.071	282	10742	11023	6.89e-107		91.589	107	10368	10474	9.85e-36
		60	NA	Y	Y	NW_020348414.1	76.891	238	6190	6427	8.75e-48		90.071	282	5285	5566	6.89e-107		91.589	107	4911	5017	9.85e-36
		61	NA	Y	Y	NW_020348328.1	75.21	238	554	790	9.99e-41		90.426	282	1415	1696	5.66e-108		91.589	107	1964	2070	9.85e-36
		62	NA	Y	Y	NW_020348328.1	80	225	5306	5530	2.68e-54		89.007	282	6246	6527	1.52e-102		89.72	107	6796	6902	5.1e-33
		63	NA	Y	Y	NW_020348131.1	76.233	223	3217	3439	2.86e-41		87.234	282	2264	2545	4.96e-96		91.589	107	1890	1996	9.85e-36
		64	NA	Y	Y	NW_020348131.1	80.18	222	6784	7005	9.34e-54		87.943	282	5894	6175	9.58e-99		90.654	107	5520	5626	1.2e-34
		65	NA	Y	Y	NW_020348029.1	75.21	238	3667	3903	9.99e-41		90.071	282	2760	3041	6.89e-107		91.589	107	2386	2492	9.85e-36
		66	NA	Y	Y	NW_020347977.1	79.245	212	1655	1864	1.3e-45		90.071	282	633	914	6.89e-107		91.589	107	10	116	9.85e-36
		67	NA	Y	Y	NW_020347867.1	80.889	225	7484	7708	5.17e-57		88.571	280	8383	8662	2.25e-100		91.589	107	8930	9036	9.85e-36
		68	NA	Y	Y	NW_020347541.1	79.245	212	6813	7022	1.3e-45		90.071	282	5790	6071	6.89e-107		91.589	107	5167	5273	9.85e-36
		69	NA	Y	Y	NW_020347514.1	80	225	4705	4929	2.68e-54		89.007	282	3708	3989	1.52e-102		90.654	107	3333	3439	1.2e-34
		70	NA	Y	N	NW_020347487.1	73.95	238	5215	5452	1.48e-38		90.426	282	6126	6407	5.66e-108		91.589	107	6675	6781	9.85e-36
		71	NA	Y	Y	NW_020347343.1	79.556	225	7591	7815	3.26e-53		89.007	282	6594	6875	1.52e-102		90.654	107	6219	6325	1.2e-34
		72	NA	Y	Y	NW_020346431.1	80.18	222	1774	1995	9.34e-54		87.943	282	884	1165	9.58e-99		91.589	107	510	616	9.85e-36
		73	NA	Y	Y	NW_020346382.1	75.21	238	1586	1822	9.99e-41		89.007	282	679	960	1.52e-102		89.72	107	58	164	5.1e-33
		74	NA	Y	Y	NW_020346335.1	79.343	213	2170	2380	3.72e-46		87.943	282	1147	1428	9.58e-99		91.589	107	773	879	9.85e-36
		75	NA	Y	Y	NW_020346304.1	79.245	212	9276	9485	1.3e-45		90.071	282	10227	10508	6.89e-107		91.589	107	11025	11131	9.85e-36
		76	NA	Y	Y	NW_020346105.1	79.245	212	5005	5214	1.3e-45		90.071	282	3983	4264	6.89e-107		91.589	107	3360	3466	9.85e-36
		77	NA	Y	Y	NW_020346012.1	77.551	245	5824	6068	1.39e-51		89.716	282	4925	5206	2.93e-105		91.589	107	4551	4657	9.85e-36
		78	NA	Y	Y	NW_020346011.1	80.889	225	2616	2840	5.17e-57		89.007	282	1619	1900	1.52e-102		90.654	107	1244	1350	1.2e-34
		79	NA	Y	Y	NW_020345956.1	78.903	237	2255	2491	2.68e-54		88.298	282	1366	1647	7.87e-100		91.589	107	990	1096	9.85e-36
		80	NA	Y	Y	NW_020345956.1	74.684	237	14901	15137	9.99e-41		90.071	282	13980	14261	6.89e-107		90.654	107	13358	13464	1.2e-34
		81	NA	Y	Y	NW_020345947.1	80.18	222	4808	5029	9.34e-54		90.426	282	3918	4199	5.66e-108		88.991	109	3541	3648	9.22e-30
		82	NA	Y	Y	NW_020345947.1	76.233	223	8393	8615	2.86e-41		87.234	282	7440	7721	4.96e-96		91.589	107	7066	7172	9.85e-36
		83	NA	Y	Y	NW_020345889.1	78.404	213	2292	2502	1.93e-43		90.426	282	3196	3477	5.66e-108		91.589	107	3994	4100	9.85e-36
		84	NA	Y	Y	NW_020345889.1	74.793	242	20690	20926	1.22e-39		88.298	282	19801	20082	7.87e-100		91.589	107	19425	19531	9.85e-36
		85	NA	Y	Y	NW_020345889.1	73.95	238	30135	30372	1.48e-38		90.426	282	29180	29461	5.66e-108		91.589	107	28806	28912	9.85e-36
		86	NA	Y	Y	NW_020345639.1	79.245	212	6457	6666	1.3e-45		90.071	282	5435	5716	6.89e-107		91.589	107	4812	4918	9.85e-36
		87	NA	Y	Y	NW_020345616.1	78.873	213	6200	6410	1.58e-44		90.071	282	5136	5417	6.89e-107		91.589	107	4513	4619	9.85e-36
		88	NA	Y	Y	NW_020345404.1	80.889	225	2044	2268	5.17e-57		88.571	280	2943	3222	2.25e-100		91.589	107	3490	3596	9.85e-36
		89	NA	Y	Y	NW_020345404.1	76.569	239	5850	6087	4.53e-45		87.324	284	6698	6981	6.05e-95		92.222	90	7471	7559	3.92e-28
		90	NA	Y	Y	NW_020345364.1	80	225	633	857	2.68e-54		90.426	282	1573	1854	5.66e-108		91.589	107	2371	2477	9.85e-36
		91	NA	Y	Y	NW_020345322.1	80	225	7767	7991	2.68e-54		90.426	282	6770	7051	5.66e-108		91.589	107	6147	6253	9.85e-36
		92	NA	Y	Y	NW_020345221.1	75.21	238	2895	3131	9.99e-41		90.426	282	3756	4037	5.66e-108		91.589	107	4305	4411	9.85e-36
		93	NA	Y	Y	NW_020345221.1	74.684	237	7644	7880	9.99e-41		90.071	282	8520	8801	6.89e-107		90.654	107	9317	9423	1.2e-34
		94	NA	Y	Y	NW_020345181.1	80.18	222	2863	3084	9.34e-54		88.652	282	1973	2254	1.85e-101		90.654	107	1598	1704	1.2e-34
		95	NA	Y	Y	NW_020345032.1	79.556	225	11923	12147	3.26e-53		89.007	282	12863	13144	1.52e-102		89.72	107	13413	13519	5.1e-33
		96	NA	Y	N	NW_020344967.1	77.729	229	609	837	8.75e-48		88.652	282	111	392	1.85e-101		89.72	107	1561	1667	5.1e-33
		97	NA	Y	Y	NW_020344818.1	80	225	14497	14721	2.68e-54		89.007	282	15437	15718	1.52e-102		89.72	107	15987	16093	5.1e-33
		98	NA	Y	Y	NW_020344567.1	79.73	222	5912	6133	3.97e-52		90.071	282	4981	5262	6.89e-107		91.589	107	4607	4713	9.85e-36
		99	NA	Y	Y	NW_020344507.1	76.891	238	21177	21414	8.75e-48		88.652	282	20272	20553	1.85e-101		90.654	107	19897	20003	1.2e-34
		100	NA	Y	Y	NW_020344359.1	78.873	213	444	654	1.58e-44		90.426	282	1355	1636	5.66e-108		91.589	107	1904	2010	9.85e-36
		101	NA	Y	Y	NW_020344307.1	80.18	222	2857	3078	9.34e-54		87.943	282	1967	2248	9.58e-99		91.589	107	1593	1699	9.85e-36
		102	NA	Y	Y	NW_020344269.1	78.873	213	11994	12204	1.58e-44		87.589	282	10971	11252	4.07e-97		90.654	107	10349	10455	1.2e-34
		103	NA	Y	Y	NW_020344182.1	74.79	238	1393	1629	1.22e-39		89.716	282	457	738	2.93e-105		85.981	107	117	223	1.37e-27
		104	NA	Y	Y	NW_020344048.1	79.245	212	423	632	1.3e-45		90.071	282	1373	1654	6.89e-107		91.589	107	2171	2277	9.85e-36
		105	NA	Y	Y	NW_020343947.1	76.891	238	7565	7802	8.75e-48		88.652	282	8426	8707	1.85e-101		91.589	107	8975	9081	9.85e-36
		106	NA	Y	Y	NW_020343778.1	78.404	213	2277	2487	1.93e-43		90.426	282	1303	1584	5.66e-108		89.72	107	681	787	5.1e-33
		107	NA	Y	Y	NW_020343745.1	79.556	225	3561	3785	3.26e-53		89.007	282	2564	2845	1.52e-102		90.654	107	2189	2295	1.2e-34
		108	NA	Y	Y	NW_020343732.1	79.73	222	1232	1453	3.97e-52		90.426	282	2103	2384	5.66e-108		90.654	107	2900	3006	1.2e-34
		109	NA	Y	Y	NW_020343536.1	76.682	223	5515	5737	1.93e-43		90.78	282	6367	6648	1.33e-109		88.785	107	7164	7270	6.21e-32
		110	NA	Y	Y	NW_020343530.1	75.21	238	45728	45964	9.99e-41		90.071	282	46589	46870	6.89e-107		91.589	107	47138	47244	9.85e-36
		111	NA	Y	Y	NW_020343530.1	80	225	50448	50672	2.68e-54		89.007	282	51388	51669	1.52e-102		90.654	107	51938	52044	1.2e-34
		112	NA	Y	Y	NW_020343460.1	75.21	238	8820	9056	9.99e-41		89.007	282	9682	9963	1.52e-102		90.654	107	10232	10338	1.2e-34
		113	NA	Y	Y	NW_020343307.1	77.731	238	14076	14312	5.9e-50		87.943	282	14928	15209	9.58e-99		90.654	107	15725	15831	1.2e-34
		114	NA	Y	Y	NW_020343191.1	75.21	238	3993	4229	9.99e-41		89.716	282	4854	5135	2.93e-105		91.589	107	5403	5509	9.85e-36
		115	NA	Y	Y	NW_020342894.1	79.245	212	2207	2416	1.3e-45		90.071	282	1185	1466	6.89e-107		91.589	107	562	668	9.85e-36
		116	NA	Y	Y	NW_020342828.1	75.105	237	448	684	8.2e-42		89.362	282	1324	1605	3.57e-104		89.72	107	2120	2226	5.1e-33
		117	NA	Y	Y	NW_020342782.1	76.471	238	4612	4849	8.75e-48		89.716	282	5464	5745	2.93e-105		91.589	107	6013	6119	9.85e-36
		118	NA	Y	Y	NW_020342728.1	80.18	222	2432	2653	9.34e-54		90.426	282	1542	1823	5.66e-108		86.111	108	1165	1272	3.67e-22
		119	NA	Y	Y	NW_020342488.1	80	225	15399	15623	2.68e-54		89.007	282	14402	14683	1.52e-102		89.72	107	14027	14133	5.1e-33
		120	NA	Y	Y	NW_020342465.1	79.556	225	7260	7484	3.26e-53		89.007	282	8200	8481	1.52e-102		89.72	107	8750	8856	5.1e-33
		121	NA	Y	Y	NW_020342363.1	77.729	229	4572	4800	8.75e-48		88.652	282	4074	4355	1.85e-101		90.654	107	3699	3805	1.2e-34
		122	NA	Y	Y	NW_020342282.1	76.471	238	226	463	8.75e-48		89.716	282	1078	1359	2.93e-105		91.589	107	1627	1733	9.85e-36
		123	NA	Y	Y	NW_020342180.1	79.279	222	5772	5993	4.84e-51		87.943	282	6623	6904	9.58e-99		91.753	97	7173	7269	6.21e-32
		124	NA	Y	Y	NW_020342002.1	76.891	238	4025	4262	8.75e-48		89.716	282	3120	3401	2.93e-105		91.589	107	2746	2852	9.85e-36
		125	NA	Y	Y	NW_020341802.1	75	244	108	345	3.49e-40		87.943	282	1048	1329	9.58e-99		90.654	107	1598	1704	1.2e-34
		126	NA	Y	Y	NW_020341781.1	80.18	222	3164	3385	9.34e-54		90.071	282	2274	2555	6.89e-107		84.112	107	1897	2002	8.09e-18
		127	NA	Y	Y	NW_020341779.1	78.404	213	395	605	1.93e-43		87.234	282	1339	1620	4.96e-96		91.589	107	1890	1996	9.85e-36
		128	NA	Y	Y	NW_020341722.1	73.95	238	3931	4168	1.48e-38		90.426	282	4842	5123	5.66e-108		91.589	107	5391	5497	9.85e-36
		129	NA	Y	Y	NW_020341722.1	78.774	212	20546	20755	5.52e-44		90.426	282	19564	19845	5.66e-108		91.589	107	18941	19047	9.85e-36
		130	NA	Y	Y	NW_020341720.1	80.444	225	2204	2428	6.3e-56		88.571	280	1250	1529	2.25e-100		91.589	107	876	982	9.85e-36
		131	NA	Y	Y	NW_020341669.1	79.245	212	16215	16424	1.3e-45		90.071	282	17165	17446	6.89e-107		91.589	107	17963	18069	9.85e-36
		132	NA	Y	N	NW_020341584.1	75.51	245	11256	11499	1.93e-43		88.652	282	10344	10625	1.85e-101		90.654	107	9969	10075	1.2e-34
		133	NA	Y	Y	NW_020341452.1	76.891	238	2209	2446	8.75e-48		90.071	282	3070	3351	6.89e-107		91.589	107	3619	3725	9.85e-36
		134	NA	Y	Y	NW_020341360.1	76.471	238	202	439	1.07e-46		90.071	282	1104	1385	6.89e-107		91.589	107	1653	1759	9.85e-36
		135	NA	Y	Y	NW_020341353.1	69.748	238	9620	9383	3.26e-34		83.893	298	8481	8772	7.62e-83		80.172	116	7864	7979	3.48e-16
		136	NA	Y	Y	NW_020341323.1	75.21	238	8156	8392	9.99e-41		90.426	282	9017	9298	5.66e-108		91.589	107	9566	9672	9.85e-36
		137	NA	Y	Y	NW_020341242.1	78.903	237	1276	1512	2.68e-54		88.298	282	387	668	7.87e-100		93.182	88	1	88	9.22e-30
		138	NA	Y	Y	NW_020340966.1	75	244	12224	12461	3.49e-40		87.943	282	11240	11521	9.58e-99		90.654	107	10865	10971	1.2e-34
		139	NA	Y	Y	NW_020340944.1	75.105	237	817	1053	8.2e-42		89.716	282	1693	1974	2.93e-105		88.785	107	2489	2595	6.21e-32
		140	NA	Y	Y	NW_020340944.1	76.233	223	14811	15033	2.86e-41		87.234	282	15705	15986	4.96e-96		91.589	107	16254	16360	9.85e-36
		141	NA	Y	Y	NW_020340944.1	76.233	223	18423	18645	2.86e-41		88.652	282	19253	19534	1.85e-101		90.654	107	19803	19909	1.2e-34
		142	NA	Y	Y	NW_020340944.1	74.684	237	23101	23337	9.99e-41		88.298	282	23977	24258	7.87e-100		90.654	107	24774	24880	1.2e-34
		143	NA	Y	N	NW_020340916.1	75.51	245	8064	8307	1.93e-43		88.652	282	7152	7433	1.85e-101		90.654	107	6777	6883	1.2e-34
		144	NA	Y	Y	NW_020340916.1	79.556	225	19775	19999	3.26e-53		89.007	282	18778	19059	1.52e-102		90.654	107	18403	18509	1.2e-34
		145	NA	Y	Y	NW_020340815.1	74.684	237	33185	33421	9.99e-41		89.716	282	32262	32543	2.93e-105		90.654	107	31640	31746	1.2e-34
		146	NA	Y	Y	NW_020340802.1	75.21	238	46883644	46883880	9.99e-41		89.007	282	46882737	46883018	1.52e-102		90.654	107	46882115	46882221	1.2e-34
		147	NA	Y	Y	NW_020340783.1	79.73	222	24182	24403	3.97e-52		90.071	282	23251	23532	6.89e-107		91.589	107	22877	22983	9.85e-36
		148	NA	Y	Y	NW_020340783.1	79.73	222	44871	45092	3.97e-52		90.071	282	43940	44221	6.89e-107		91.589	107	43566	43672	9.85e-36
		149	NA	Y	Y	NW_020340751.1	80.889	225	3083	3307	5.17e-57		88.571	280	2129	2408	2.25e-100		83	100	1759	1857	4.19e-15
		150	NA	Y	Y	NW_020340669.1	78.873	213	3951	4161	1.58e-44		90.426	282	2969	3250	5.66e-108		91.589	107	2595	2701	9.85e-36
		151	NA	Y	Y	NW_020340661.1	76.233	223	1996	2218	2.86e-41		87.234	282	2890	3171	4.96e-96		91.589	107	3439	3545	9.85e-36
		152	NA	Y	Y	NW_020340661.1	80.18	222	5568	5789	9.34e-54		89.716	282	6398	6679	2.93e-105		90.654	107	6949	7055	1.2e-34
		153	NA	Y	Y	NW_020340643.1	76.569	239	7715	7952	4.53e-45		86.121	281	6824	7104	3.82e-91		85.149	101	6193	6289	4.47e-21
		154	NA	Y	Y	NW_020340557.1	76.891	238	3512	3749	8.75e-48		89.362	282	2596	2877	3.57e-104		90.654	107	2221	2327	1.2e-34
		155	NA	Y	Y	NW_020340549.1	79.325	237	7217	7453	2.2e-55		85.816	282	6243	6524	1.33e-90		91.589	107	5871	5977	9.85e-36
		156	NA	Y	Y	NW_020340538.1	73.95	238	19358	19595	1.48e-38		90.426	282	18403	18684	5.66e-108		90.654	107	18029	18135	1.2e-34
		157	NA	Y	Y	NW_020340538.1	73.95	238	31115	31352	1.48e-38		90.78	282	30160	30441	1.33e-109		91.589	107	29786	29892	9.85e-36
		158	NA	Y	Y	NW_020340538.1	73.95	238	49727	49964	1.48e-38		90.071	282	48822	49103	6.89e-107		91.589	107	48448	48554	9.85e-36
		159	NA	Y	Y	NW_020340538.1	76.233	223	73332	73554	2.86e-41		87.234	282	74226	74507	4.96e-96		91.589	107	74775	74881	9.85e-36
		160	NA	Y	Y	NW_020340538.1	76.233	223	76945	77167	2.86e-41		90.426	282	77775	78056	5.66e-108		87.368	95	78326	78415	1.05e-22
		161	NA	Y	Y	NW_020340538.1	76.682	223	80442	80664	1.93e-43		87.943	282	81294	81575	9.58e-99		90.654	107	81844	81950	1.2e-34
		162	NA	Y	Y	NW_020340511.1	76.891	238	2754	2991	8.75e-48		89.716	282	3615	3896	2.93e-105		91.589	107	4164	4270	9.85e-36
		163	NA	Y	Y	NW_020340479.1	78.873	213	48153	48363	1.58e-44		90.071	282	47130	47411	6.89e-107		91.589	107	46507	46613	9.85e-36
		164	NA	Y	Y	NW_020340479.1	78.873	213	68430	68640	1.58e-44		90.071	282	67407	67688	6.89e-107		91.589	107	66784	66890	9.85e-36
		165	NA	Y	Y	NW_020340463.1	77.311	238	2956	3193	1.69e-50		89.716	282	2059	2340	2.93e-105		91.589	107	1685	1791	9.85e-36
		166	NA	Y	Y	NW_020340463.1	77.311	238	9353	9590	1.69e-50		90.071	282	8456	8737	6.89e-107		91.589	107	8082	8188	9.85e-36
		167	NA	Y	Y	NW_020340463.1	78.404	213	14875	15085	1.93e-43		90.071	282	13852	14133	6.89e-107		91.589	107	13229	13335	9.85e-36
		168	NA	Y	Y	NW_020340463.1	76.891	238	18611	18848	7.18e-49		89.007	282	17717	17998	1.52e-102		91.589	107	17344	17450	9.85e-36
		169	NA	Y	Y	NW_020340463.1	75.21	238	22485	22721	9.99e-41		89.007	282	21579	21860	1.52e-102		90.654	107	21204	21310	1.2e-34
		170	NA	Y	N	NW_020340453.1	74.79	238	215	451	1.22e-39		90.426	282	1077	1358	5.66e-108		85.263	95	1628	1719	3.44e-16
		171	NA	Y	Y	NW_020340453.1	77.729	229	32953	33181	8.75e-48		87.589	282	31956	32237	4.07e-97		91.589	107	31330	31436	9.85e-36
		172	NA	Y	Y	NW_020340453.1	77.729	229	36646	36874	8.75e-48		88.652	282	36148	36429	1.85e-101		90.654	107	35742	35848	1.2e-34
		173	NA	Y	Y	NW_020340453.1	77.293	229	50197	50424	1.3e-45		85.915	284	49215	49496	2.41e-87		91.589	107	48589	48695	9.85e-36
		174	NA	Y	Y	NW_020340453.1	77.729	229	53836	54064	8.75e-48		88.652	282	53338	53619	1.85e-101		90.654	107	52963	53069	1.2e-34
		175	NA	Y	Y	NW_020340453.1	77.729	229	78226	78454	8.75e-48		87.943	282	77229	77510	9.58e-99		91.589	107	76603	76709	9.85e-36
		176	NA	Y	Y	NW_020340453.1	77.729	229	81862	82090	8.75e-48		88.652	282	81364	81645	1.85e-101		90.654	107	80990	81096	1.2e-34
		177	NA	Y	Y	NW_020340337.1	76.891	238	1588	1825	8.75e-48		89.716	282	2449	2730	2.93e-105		82.353	102	3007	3104	1.46e-14
		178	NA	Y	Y	NW_020340317.1	78.903	237	6429	6665	2.68e-54		87.814	279	5541	5819	4.07e-97		86.869	99	5176	5271	1.28e-21
		179	NA	Y	Y	NW_020340313.1	73.95	238	83325	83562	1.48e-38		90.426	282	82370	82651	5.66e-108		91.589	107	81747	81853	9.85e-36
		180	NA	Y	Y	NW_020340297.1	80	225	1469	1693	2.68e-54		89.716	282	472	753	2.93e-105		91.589	107	98	204	9.85e-36
		181	NA	Y	Y	NW_020340297.1	75.21	238	7018	7254	9.99e-41		89.007	282	6112	6393	1.52e-102		90.654	107	5737	5843	1.2e-34
		182	NA	Y	Y	NW_020340297.1	75.21	238	13689	13925	9.99e-41		90.426	282	12783	13064	5.66e-108		90.654	107	12408	12514	1.2e-34
		183	NA	Y	Y	NW_020355059.1	79.245	212	3996	4205	1.3e-45		90.071	282	4946	5227	6.89e-107		91.589	107	5744	5850	9.85e-36
		184	NA	Y	Y	NW_020355003.1	80	225	418	642	2.68e-54		89.007	282	1358	1639	1.52e-102		90.654	107	1908	2014	1.2e-34
		185	NA	Y	Y	NW_020354968.1	80.889	225	7582	7806	5.17e-57		90.426	282	8522	8803	5.66e-108		91.589	107	9320	9426	9.85e-36
		186	NA	Y	Y	NW_020354604.1	75.21	238	2648	2884	9.99e-41		90.071	282	3509	3790	6.89e-107		91.589	107	4058	4164	9.85e-36
		187	NA	Y	Y	NW_020354604.1	79.556	225	7389	7613	3.26e-53		89.007	282	8329	8610	1.52e-102		90.654	107	8879	8985	1.2e-34
		188	NA	Y	Y	NW_020354289.1	80.444	225	8701	8925	6.3e-56		88.571	280	9600	9879	2.25e-100		91.589	107	10147	10253	9.85e-36
		189	NA	Y	Y	NW_020353778.1	73.95	238	9991	10228	1.48e-38		90.426	282	10902	11183	5.66e-108		91.589	107	11451	11557	9.85e-36
		190	NA	Y	Y	NW_020353420.1	76.891	238	175	412	8.75e-48		89.716	282	1027	1308	2.93e-105		91.589	107	1576	1682	9.85e-36
		191	NA	Y	Y	NW_020353404.1	76.891	238	4321	4558	8.75e-48		89.007	282	5182	5463	1.52e-102		91.589	107	5730	5836	9.85e-36
		192	NA	Y	Y	NW_020353361.1	79.73	222	7165	7386	3.97e-52		90.071	282	8036	8317	6.89e-107		91.589	107	8585	8691	9.85e-36
		193	NA	Y	Y	NW_020353209.1	80	225	10097	10321	2.68e-54		90.426	282	9100	9381	5.66e-108		91.589	107	8477	8583	9.85e-36
Pipra filicauda	I	1	NA	Y	Y	NW_020897333.1	70.342	263	4100	4362	3.69e-46		77.174	276	3638	3913	5.42e-57		88.192	271	3117	3387	3.6e-97
		2	NA	Y	Y	NW_020897056.1	70.342	263	21034	21296	3.69e-46		75.54	278	20552	20821	3.2e-47		88.278	273	20006	20278	2.95e-98
		3	NA	Y	Y	NW_020897048.1	70.722	263	78181	78443	1.06e-46		78.623	276	78700	78975	2.02e-62		88.278	273	79224	79496	2.95e-98
		4	NA	Y	Y	NW_020896955.1	72.624	263	940	1202	1.13e-52		80	255	1431	1685	7.05e-62		87.823	271	1921	2191	1.53e-95
		5	NA	Y	Y	NW_020896616.1	70.722	263	47478	47740	3.03e-47		71.942	278	47014	47283	1.19e-33		86.447	273	46575	46847	1.18e-90
		6	NA	Y	Y	NW_020896616.1	68.702	262	133025	133286	3.46e-40		80.797	276	133475	133750	1.45e-70		87.912	273	133953	134225	1.26e-96
		7	NA	Y	Y	NW_020896616.1	67.939	262	177212	177473	1.79e-37		80.072	276	176748	177023	7.52e-68		87.912	273	176273	176545	1.26e-96
		8	NA	Y	Y	NW_020896414.1	69.202	263	7515	7777	2.33e-42		76.449	276	7053	7328	8.04e-55		88.561	271	6532	6802	2.95e-98
		9	NA	Y	Y	NW_020896092.1	67.249	229	8249	8477	5.86e-31		71.583	278	7817	8086	5.08e-32		88.192	271	7296	7566	3.6e-97
		10	NA	Y	Y	NW_020896063.1	69.962	263	14331	14593	1.57e-44		77.899	276	14851	15126	8.58e-61		88.645	273	15360	15632	2.42e-99
		11	NA	Y	Y	NW_020895492.1	68.726	259	59284	59542	6.26e-37		75.735	272	59812	60080	2.16e-49		87.912	273	60293	60565	1.26e-96
		12	NA	Y	Y	NW_020894890.1	70.342	263	18065	18327	1.29e-45		74.46	278	17583	17852	7.05e-43		87.823	271	17035	17305	1.53e-95
		13	NA	Y	Y	NW_020894118.1	69.962	263	6096	6358	2.84e-41		77.51	249	6608	6856	1.77e-50		89.011	273	7063	7335	5.7e-101
		14	NA	Y	Y	NW_020894118.1	69.582	263	19748	20010	3.46e-40		76.449	276	19250	19525	2.3e-55		89.011	273	18771	19043	5.7e-101
		15	NA	Y	Y	NW_020894000.1	70.342	263	4142	4404	3.69e-46		77.899	276	4662	4937	8.58e-61		88.645	273	5171	5443	2.42e-99
	II	1	NA	Y	Y	NW_020897635.1	78.423	241	7164	7404	8.56e-54		89.716	282	6258	6539	2.68e-105		90.654	107	5632	5738	1.1e-34
		2	NA	Y	Y	NW_020897604.1	77.778	243	2982	3218	5.4e-50		89.362	282	3921	4202	3.27e-104		89.72	107	4471	4577	4.67e-33
		3	NA	Y	Y	NW_020897604.1	75.21	238	11947	12183	9.15e-41		89.753	283	12765	13047	9.37e-105		90.654	107	13317	13423	1.1e-34
		4	NA	Y	N	NW_020897604.1	77.406	239	16209	16446	8.02e-48		89.362	282	17138	17419	1.14e-103		90.654	107	17935	18041	1.1e-34
		5	NA	Y	Y	NW_020897584.1	77.143	245	4993	5237	1.55e-50		89.362	282	3995	4276	3.27e-104		91.589	107	3629	3735	9.02e-36
		6	NA	Y	Y	NW_020897584.1	74.684	237	13580	13816	2.62e-41		87.633	283	12602	12884	1.3e-96		89.815	108	12235	12342	1.34e-33
		7	NA	Y	Y	NW_020897407.1	72.152	237	2035	2271	1.27e-32		89.716	282	1103	1384	2.68e-105		88.785	107	727	833	5.69e-32
		8	NA	Y	N	NW_020897360.1	74.286	245	9219	9462	1.11e-39		89.007	282	8399	8680	1.39e-102		91.589	107	7993	8099	9.02e-36
		9	NA	Y	N	NW_020897177.1	79.184	245	7524	7768	4.73e-57		88.028	284	6663	6946	8.78e-99		79.439	107	6271	6364	1.43e-20
		10	NA	Y	Y	NW_020897127.1	76.05	238	13319	13556	1.45e-44		88.339	283	14238	14520	2.51e-99		89.72	107	14819	14925	4.67e-33
		11	NA	Y	Y	NW_020897048.1	76.471	238	64618	64855	3.41e-46		88.652	282	63659	63940	1.69e-101		89.72	107	63283	63389	4.67e-33
		12	NA	Y	Y	NW_020896955.1	75.21	238	21013	21250	2.62e-41		89.362	282	20061	20342	3.27e-104		91.589	107	19469	19575	9.02e-36
		13	NA	Y	Y	NW_020896955.1	77.049	244	25021	25258	8.02e-48		88.652	282	24044	24324	2.06e-100		89.72	107	23671	23777	4.67e-33
		14	NA	Y	Y	NW_020896811.1	78.423	241	2439	2679	8.56e-54		89.362	282	3305	3586	3.27e-104		88.785	107	4105	4211	5.69e-32
		15	NA	Y	Y	NW_020896797.1	78.903	237	15830	16066	2.45e-54		88.339	283	14902	15184	2.51e-99		90.654	107	14528	14634	1.1e-34
		16	NA	Y	Y	NW_020896797.1	77.311	238	33498	33735	1.89e-49		86.879	282	32628	32909	1.93e-94		91.589	107	32223	32329	9.02e-36
		17	NA	Y	Y	NW_020896616.1	76.05	238	5213	5450	1.45e-44		89.362	282	6093	6374	3.27e-104		89.72	107	6670	6776	4.67e-33
		18	NA	Y	Y	NW_020896501.1	78.838	241	15327	15567	7.03e-55		89.007	282	16193	16474	1.39e-102		87.85	107	16994	17100	2.42e-30
		19	NA	Y	Y	NW_020896399.1	78.423	241	11598	11838	8.56e-54		88.652	282	10702	10983	1.69e-101		86.916	107	10077	10183	2.95e-29
		20	NA	Y	Y	NW_020896399.1	77.778	243	24496	24732	5.4e-50		89.362	282	23512	23793	3.27e-104		89.72	107	23137	23243	4.67e-33
		21	NA	Y	Y	NW_020896343.1	73.061	245	27286	27522	2.45e-35		89.362	282	28237	28518	3.27e-104		90.654	107	28788	28894	1.1e-34
		22	NA	Y	Y	NW_020896343.1	81.148	244	30997	31240	1.45e-63		89.007	282	31917	32198	1.39e-102		88.785	107	32499	32605	5.69e-32
		23	NA	Y	Y	NW_020896343.1	76.569	239	34881	35115	1.45e-44		89.362	282	35818	36099	3.27e-104		89.72	107	36358	36464	4.67e-33
		24	NA	Y	Y	NW_020896343.1	79.832	238	39916	40153	1.36e-57		88.652	282	38932	39213	1.69e-101		89.72	107	38557	38663	4.67e-33
		25	NA	Y	N	NW_020896343.1	76.471	238	44336	44573	3.41e-46		89.007	282	43377	43658	1.39e-102		87.85	107	43002	43108	2.42e-30
		26	NA	Y	Y	NW_020896332.1	74.286	245	11136	11379	1.36e-38		89.362	282	12095	12376	3.27e-104		90.654	107	12644	12750	1.1e-34
		27	NA	Y	Y	NW_020896332.1	81.532	222	15530	15751	3.89e-58		89.362	282	16419	16700	3.27e-104		90.654	107	16965	17071	1.1e-34
		28	NA	Y	N	NW_020896332.1	75.314	239	54801	55038	3.19e-40		85.769	260	53735	53994	1.7e-82		90.654	107	53361	53467	1.1e-34
		29	NA	Y	N	NW_020896305.1	78.049	246	2884	3129	1.04e-52		88.298	282	2025	2306	7.2e-100		78.505	107	1632	1725	6.08e-19
		30	NA	Y	Y	NW_020896181.1	76.05	238	4620	4856	1.77e-43		90.071	282	3757	4038	6.31e-107		90.654	107	3351	3457	1.1e-34
		31	NA	Y	Y	NW_020896181.1	80.252	238	8491	8728	1.11e-58		88.652	282	7553	7834	1.69e-101		91.589	107	7179	7285	9.02e-36
		32	NA	Y	Y	NW_020896181.1	74.79	238	12815	13051	1.11e-39		89.007	282	11879	12160	1.39e-102		89.72	107	11472	11578	4.67e-33
		33	NA	Y	Y	NW_020896151.1	75.82	244	8588	8825	6.16e-43		89.716	282	9529	9810	2.68e-105		91.589	107	10079	10185	9.02e-36
		34	NA	Y	Y	NW_020896151.1	77.459	244	12477	12720	5.4e-50		89.716	282	13407	13688	2.68e-105		91.589	107	13957	14063	9.02e-36
		35	NA	Y	Y	NW_020896135.1	77.049	244	55527	55770	6.58e-49		88.652	282	54620	54901	1.69e-101		91.589	107	54213	54319	9.02e-36
		36	NA	Y	Y	NW_020896135.1	76.471	238	83813	84050	3.41e-46		89.007	282	82836	83117	1.39e-102		91.589	107	82462	82568	9.02e-36
		37	NA	Y	Y	NW_020896111.1	77.459	244	24648	24885	2.3e-48		87.943	282	23722	24003	8.78e-99		86.916	107	23093	23199	2.95e-29
		38	NA	Y	Y	NW_020896111.1	75.949	237	44533	44769	1.77e-43		87.943	282	43505	43786	8.78e-99		89.72	107	43129	43235	4.67e-33
		39	NA	Y	Y	NW_020896111.1	80.672	238	48053	48290	2.62e-60		89.716	282	47158	47439	2.68e-105		90.654	107	46802	46908	1.1e-34
		40	NA	Y	Y	NW_020896111.1	78.776	245	52328	52572	5.77e-56		89.007	282	51518	51799	1.39e-102		89.72	107	51112	51218	4.67e-33
		41	NA	Y	N	NW_020896025.1	77.406	239	5013	5250	2.3e-48		88.652	282	5849	6130	1.69e-101		86.916	107	6399	6505	2.95e-29
		42	NA	Y	N	NW_020895998.1	74.286	245	15140	15383	1.11e-39		89.362	282	14320	14601	3.27e-104		88.785	107	13915	14021	5.69e-32
		43	NA	Y	Y	NW_020895916.1	76.471	238	38549	38786	9.77e-47		87.589	282	37675	37956	3.73e-97		89.72	107	37088	37194	4.67e-33
		44	NA	Y	N	NW_020895804.1	74.286	245	13298	13541	1.11e-39		89.716	282	14080	14361	2.68e-105		90.654	107	14660	14766	1.1e-34
		45	NA	Y	N	NW_020895740.1	78.049	246	2835	3080	1.04e-52		90.071	282	1976	2257	6.31e-107		90.654	107	1569	1675	1.1e-34
		46	NA	Y	Y	NW_020895703.1	76.05	238	6883	7120	5.06e-44		87.943	282	5855	6136	8.78e-99		89.72	107	5479	5585	4.67e-33
		47	NA	Y	Y	NW_020895157.1	79.237	236	1516	1751	7.03e-55		88.652	282	532	813	1.69e-101		91.589	107	164	270	9.02e-36
		48	NA	Y	Y	NW_020895157.1	76.891	238	5863	6100	8.02e-48		90.071	282	4978	5259	6.31e-107		91.589	107	4602	4708	9.02e-36
		49	NA	Y	Y	NW_020895147.1	79.424	243	10618	10860	4.73e-57		90.071	282	11576	11857	6.31e-107		89.72	107	12126	12232	4.67e-33
		50	NA	Y	Y	NW_020895147.1	75.785	223	22726	22948	9.15e-41		89.362	282	22222	22503	3.27e-104		91.589	107	21595	21701	9.02e-36
		51	NA	Y	N	NW_020895147.1	78.049	246	26389	26634	1.04e-52		88.652	282	25530	25811	1.69e-101		89.72	107	25123	25229	4.67e-33
		52	NA	Y	Y	NW_020895140.1	77.731	238	17436	17673	1.55e-50		87.589	282	16567	16848	3.73e-97		91.589	107	16162	16268	9.02e-36
		53	NA	Y	Y	NW_020895125.1	77.459	244	6810	7053	5.4e-50		89.716	282	7740	8021	2.68e-105		91.589	107	8290	8396	9.02e-36
		54	NA	Y	Y	NW_020895086.1	77.778	243	10907	11143	5.4e-50		90.071	282	9922	10203	6.31e-107		90.654	107	9547	9653	1.1e-34
		55	NA	Y	Y	NW_020895086.1	80.18	222	20270	20491	8.56e-54		90.78	282	19260	19541	1.22e-109		90.654	107	18637	18743	1.1e-34
		56	NA	Y	Y	NW_020895086.1	77.049	244	24634	24871	2.8e-47		89.716	282	23649	23930	2.68e-105		90.654	107	23273	23379	1.1e-34
		57	NA	Y	N	NW_020894989.1	78.455	246	5261	5506	8.56e-54		88.652	282	4402	4683	1.69e-101		91.589	107	3994	4100	9.02e-36
		58	NA	Y	Y	NW_020894989.1	78.776	245	17705	17949	5.77e-56		88.693	283	18477	18759	5.91e-101		89.72	107	19059	19165	4.67e-33
		59	NA	Y	Y	NW_020894976.1	75.21	238	11913	12150	2.62e-41		88.652	282	10961	11242	1.69e-101		91.589	107	10369	10475	9.02e-36
		60	NA	Y	Y	NW_020894868.1	78.423	241	12076	12316	8.56e-54		89.716	282	12941	13222	2.68e-105		90.654	107	13742	13848	1.1e-34
		61	NA	Y	Y	NW_020894867.1	79.424	243	19633	19875	4.73e-57		90.071	282	18633	18914	6.31e-107		87.85	107	18257	18363	2.42e-30
		62	NA	Y	Y	NW_020894741.1	75.105	237	12978	13214	7.51e-42		89.399	283	13908	14190	1.14e-103		91.589	107	14448	14554	9.02e-36
		63	NA	Y	Y	NW_020894734.1	76.05	238	10551	10788	4.15e-45		89.399	283	9626	9908	1.14e-103		90.654	107	9224	9330	1.1e-34
		64	NA	Y	Y	NW_020894410.1	77.731	238	13056	13293	1.55e-50		87.943	282	13882	14163	8.78e-99		90.654	107	14461	14567	1.1e-34
		65	NA	Y	Y	NW_020894410.1	76.05	238	19101	19337	1.77e-43		89.362	282	18238	18519	3.27e-104		89.72	107	17862	17968	4.67e-33
		66	NA	Y	N	NW_020894410.1	78.862	246	23337	23582	2.01e-55		89.362	282	22478	22759	3.27e-104		89.72	107	22072	22178	4.67e-33
		67	NA	Y	Y	NW_020894250.1	78.903	237	483	719	2.45e-54		88.339	283	1365	1647	2.51e-99		90.654	107	1915	2021	1.1e-34
		68	NA	Y	Y	NW_020893943.1	75.51	245	26075	26318	6.16e-43		89.716	282	27034	27315	2.68e-105		91.589	107	27584	27690	9.02e-36
Sporophila hypoxantha	I	1	NA	Y	N	NDFG01003385.1	65.299	268	7165	7423	1.61e-12		74.138	290	6571	6852	1.07e-27		75.779	289	6100	6376	3.25e-34
		2	NA	Y	N	NDFG01003304.1	74.905	263	47581	47843	1.51e-63		81.429	280	46316	46595	7.72e-74		91.575	273	45771	46043	9.27e-111
		3	NA	Y	N	NDFG01002240.1	75.285	263	8383	8645	1.24e-64		82.734	278	7456	7730	3.28e-72		89.338	272	6916	7186	6.68e-100
		4	NA	Y	Y	NDFG01000763.1	78.707	263	30133	30395	2.09e-74		84.783	276	28806	29081	3.07e-85		91.941	273	28094	28366	2.18e-112
		5	NA	Y	N	NDFG01000763.1	70.036	277	40412	40684	1.09e-33		81.226	261	39207	39458	9.41e-54		82.918	281	38520	38789	1.06e-65
		6	NA	Y	Y	NDFG01000238.1	78.707	263	354540	354802	1.72e-75		83.333	276	353502	353774	2.07e-87		91.575	273	353038	353310	7.61e-112
	II	1	NA	Y	N	NDFG01004318.1	79.752	242	4462	4701	4.26e-51		87.847	288	3599	3882	6.49e-94		84.906	106	2716	2820	7.6e-24
		2	NA	Y	Y	NDFG01000853.1	84.082	245	76902	77146	6.75e-74		91.608	286	77760	78045	5.32e-114		85.981	107	78636	78742	1.2e-27
		3	NA	Y	N	NDFG01000631.1	69.962	263	22087	22345	6.76e-17		80.656	305	20514	20813	2.76e-54		77.679	112	19800	19911	1.91e-12
Sylvia atricapilla	I	1	NA	Y	Y	scaffold_63|arrow	73.384	263	246372	246634	6.05e-56		86.232	276	247176	247451	1.15e-90		95.238	273	247588	247860	2.5e-124
		2	NA	Y	Y	scaffold_63|arrow	73.585	265	263711	263973	1.09e-52		83.696	276	264396	264671	1.22e-77		94.872	273	264808	265080	3.05e-123
		3	NA	Y	Y	scaffold_91|arrow	73.384	263	38499	38761	1.73e-56		82.847	274	37987	38260	1.23e-77		94.872	273	37374	37646	3.05e-123
		4	NA	Y	Y	scaffold_97|arrow	64.528	265	54855	55117	2.26e-23		75.769	260	55337	55595	3.77e-46		76.015	271	55885	56132	1.81e-56
	II	1	NA	Y	Y	scaffold_167|arrow	75.51	245	25114	25357	4.89e-44		91.489	282	24286	24566	9.68e-111		83.178	107	23593	23699	7.65e-24
		2	NA	Y	Y	scaffold_170|arrow	83.265	245	5105	5349	1.23e-70		90.78	282	5865	6146	1.18e-109		88.785	107	6724	6830	5.51e-32
		3	NA	Y	Y	scaffold_170|arrow	82.377	244	14434	14677	2.22e-67		90.78	282	15975	16256	1.18e-109		87.85	107	16834	16940	2.34e-30
		4	NA	Y	Y	scaffold_170|arrow	81.224	245	25738	25982	1.4e-63		90.78	282	26549	26830	1.18e-109		88.785	107	27398	27504	5.51e-32
		5	NA	Y	Y	scaffold_55|arrow	75.51	245	5701	5944	4.89e-44		91.489	282	6492	6772	9.68e-111		83.178	107	7359	7465	7.65e-24
		6	NA	Y	N	scaffold_55|arrow	80.645	248	252352	252596	8.84e-60		90.357	280	253092	253371	6.11e-107		85.047	107	253939	254045	1.48e-26
		7	NA	Y	Y	scaffold_55|arrow	80	245	288087	288331	3.09e-59		91.786	280	288827	289106	2.28e-112		81.308	107	289674	289780	3.96e-21
		8	NA	Y	Y	scaffold_63|arrow	78.367	245	281066	281310	8.28e-54		90.78	282	280210	280491	1.18e-109		87.85	107	279525	279631	2.34e-30
		9	NA	Y	Y	scaffold_63|arrow	86.531	245	288434	288678	4.89e-82		90.78	282	287325	287606	1.18e-109		88.785	107	286641	286747	5.51e-32
Taeniopygia guttata	I	1	Both		Y	RRCB01000109.1	78.378	259	256844	257102	3.08e-72		86.232	276	257895	258167	1.38e-89		90.11	273	258474	258746	2.47e-105
		2	Both		Y	RRCB01000109.1	78.327	263	727993	728255	8.83e-73		86.957	276	726913	727185	7.64e-93		89.744	273	726334	726606	3e-104
		3	Both		Y	RRCB01000109.1	79.468	263	1548466	1548728	4.01e-77		86.232	276	1549155	1549427	1.38e-89		90.11	273	1549857	1550129	2.47e-105
		4	Both		Y	RRCB01000109.1	78.707	263	1563624	1563886	5.95e-75		86.594	276	1564369	1564641	1.13e-90		90.11	273	1564989	1565261	2.47e-105
	II	1	Both		Y	RRCB01000124.1	83.197	244	87815	88058	3.46e-71		91.489	282	89500	89781	7.82e-112		91.589	107	90397	90503	8.59e-36
		2	Both		Y	RRCB01000124.1	79.184	245	97808	98052	4.51e-57		91.489	282	99734	100015	7.82e-112		91.589	107	100479	100585	8.59e-36
		3	Both		Y	RRCB01000124.1	81.633	245	106030	106274	9.29e-66		91.489	282	107770	108051	7.82e-112		91.589	107	109072	109178	8.59e-36
		4	Both		Y	RRCB01000124.1	80	245	113186	113430	3.04e-59		91.489	282	114205	114485	9.53e-111		91.589	107	115350	115456	8.59e-36
		5	Both		Y	RRCB01000124.1	82.449	245	121260	121504	6.26e-68		91.489	282	122859	123140	7.82e-112		91.589	107	123727	123833	8.59e-36
		6	Both		Y	RRCB01000124.1	86.07	201	128584	128784	3.24e-65		91.135	282	126934	127215	3.33e-110		91.589	107	125593	125699	8.59e-36
		7	Both		Y	RRCB01000124.1	82.449	245	137343	137587	6.26e-68		91.489	282	135130	135411	7.82e-112		91.589	107	134005	134111	8.59e-36
		8	Both		Y	RRCB01000124.1	80.816	245	144178	144422	4.81e-63		91.489	282	142315	142596	7.82e-112		91.589	107	141684	141790	8.59e-36
		9	Both		Y	RRCB01000124.1	83.951	243	150998	151240	8.15e-73		91.489	282	149497	149778	7.82e-112		91.589	107	148685	148791	8.59e-36
		10	Both		Y	RRCB01000124.1	83.265	245	157367	157611	1.21e-70		91.135	282	156020	156301	3.33e-110		91.589	107	155203	155309	8.59e-36
		11	Both		Y	RRCB01000124.1	82.449	245	166754	166997	2.66e-66		91.489	282	164990	165271	7.82e-112		91.589	107	164207	164313	8.59e-36
		12	Both		Y	RRCB01000124.1	86.066	244	173556	173799	5.86e-81		91.489	282	172698	172979	7.82e-112		91.589	107	171694	171800	8.59e-36
		13	Both		Y	RRCB01000124.1	80.816	245	181871	182115	1.68e-62		91.489	282	180892	181172	9.53e-111		91.589	107	180105	180211	8.59e-36
		14	Both		Y	RRCB01000124.1	84.49	245	252967	253210	2.33e-73		91.489	282	254633	254914	7.82e-112		90.476	105	255625	255729	1.27e-33
		15	Both		Y	RRCB01000124.1	79.508	244	259925	260168	3.7e-58		91.135	282	260630	260911	3.33e-110		91.589	107	262209	262315	8.59e-36
		16	Both		Y	RRCB01000124.1	81.557	244	268269	268512	3.95e-64		91.489	282	270707	270988	7.82e-112		91.589	107	271791	271897	8.59e-36
		17	Both		Y	RRCB01000124.1	80.408	245	276727	276962	1.68e-62		91.489	282	278098	278379	7.82e-112		91.589	107	279152	279258	8.59e-36
		18	Both		Y	RRCB01000124.1	82.041	245	284963	285207	7.63e-67		91.135	282	286253	286533	4.05e-109		90.654	107	287089	287195	1.05e-34
		19	Both		Y	RRCB01000124.1	77.049	244	292384	292618	4.22e-51		91.489	282	293942	294223	7.82e-112		91.589	107	295026	295132	8.59e-36
		20	Both		Y	RRCB01000124.1	83.265	245	300702	300946	1.21e-70		91.489	282	301704	301985	7.82e-112		91.589	107	302823	302929	8.59e-36
		21	Both		Y	RRCB01000124.1	85.714	245	308789	309033	7.14e-80		91.489	282	310076	310356	9.53e-111		91.589	107	311377	311483	8.59e-36
		22	Both		Y	RRCB01000124.1	86.122	245	316220	316464	5.86e-81		91.489	282	317611	317891	9.53e-111		91.589	107	318601	318707	8.59e-36
		23	Both		Y	RRCB01000124.1	82.377	244	324545	324788	7.63e-67		91.489	282	325534	325815	7.82e-112		91.589	107	326833	326939	8.59e-36
		24	Both		Y	RRCB01000124.1	76.735	245	331781	332016	5.14e-50		91.489	282	333394	333674	9.53e-111		90.654	107	334596	334702	1.05e-34
		25	Both		N	RRCB01000124.1	76.613	248	340063	340308	5.87e-43		90.493	284	341848	342130	2.56e-105		86.486	111	342621	342730	5.08e-26
		26	Both		Y	RRCB01000124.1	81.148	244	348742	348985	1.68e-62		91.489	282	349604	349884	9.53e-111		91.589	107	351433	351539	8.59e-36
		27	Both		Y	RRCB01000124.1	83.673	245	355637	355880	1.21e-70		91.489	282	356783	357064	7.82e-112		91.589	107	358147	358253	8.59e-36
		28	Both		Y	RRCB01000124.1	84.082	245	362620	362863	9.92e-72		91.398	279	363389	363667	3.33e-110		91.589	107	364627	364733	8.59e-36
		29	Both		Y	RRCB01000124.1	84.49	245	371727	371971	5.49e-75		91.489	282	372643	372924	7.82e-112		91.589	107	373758	373864	8.59e-36
		30	Both		Y	RRCB01000124.1	84.49	245	380341	380585	1.92e-74		91.489	282	378756	379037	7.82e-112		91.589	107	377878	377984	8.59e-36
		31	Both		Y	RRCB01000124.1	78.367	245	389577	389821	6.69e-55		91.489	282	388429	388710	7.82e-112		91.589	107	387270	387376	8.59e-36
		32	Both		Y	RRCB01000109.1	82.857	245	113747	113991	1.47e-69		89.362	282	112522	112797	1.09e-103		86.916	107	111812	111918	2.81e-29
		33	Both		Y	RRCB01000109.1	82.857	245	920476	920720	1.47e-69		89.007	282	921703	921978	1.32e-102		86.916	107	922577	922683	2.81e-29
		34	Both		N	RRCB01000104.1	80.081	246	57475	57718	1.92e-55		85.663	279	58538	58810	4.94e-89		78.495	93	59386	59478	1.55e-13
		35	Both		N	CM012112.1	78.455	246	6077379	6077622	5.14e-50		86.022	279	6078628	6078900	1.16e-90		79.57	93	6079477	6079569	1.28e-14
		36	Y	N		RRCB01000090.1	83.955	268	2602172	2602439	1.43e-76
		37	Y	N		RRCB01000109.1	99.251	267	97962	98226	7.35e-131
		38	Y	N		RRCB01000109.1	80.738	244	617292	617049	4.1e-58
		39	Y	N		RRCB01000109.1	96.255	267	936486	936222	1.52e-120
		40	Y	N		RRCB01000124.1	89.179	268	191419	191161	1.17e-96
Phoenicopterus ruber	I	1	Both		Y	scaffold_45_arrow_ctg1	87.023	262	152415	152676	3.63e-91		92.754	276	153441	153716	2.12e-113		94.118	272	153794	154065	1.15e-116
		2	Both		Y	scaffold_45_arrow_ctg1	84.17	259	198359	198617	3.18e-79		88.043	276	199381	199656	4.98e-96		91.912	272	199734	200005	1.6e-108
		3	Both		Y	scaffold_45_arrow_ctg1	84.733	262	216168	216429	6.14e-82		85.145	276	217211	217486	3.59e-85		94.444	270	217566	217835	1.15e-116
		4	Both		Y	scaffold_45_arrow_ctg1	84.351	262	228082	228343	7.48e-81		85.145	276	229122	229397	3.59e-85		95.185	270	229477	229746	2.22e-119
		5	Both		Y	scaffold_45_arrow_ctg1	85.115	262	240290	240551	1.19e-84		86.594	276	241323	241598	1.34e-90		92.279	272	241676	241947	1.31e-109
		6	Both		Y	scaffold_45_arrow_ctg1	83.969	262	252504	252765	9.11e-80		87.319	276	251470	251745	2.58e-93		92.647	272	251121	251392	3.09e-111
		7	Both		Y	scaffold_59_arrow_ctg1	86.641	262	66310	66571	1.54e-89		90.58	276	67356	67631	8.42e-106		92.222	270	67711	67980	1.6e-108
		8	Both		Y	scaffold_59_arrow_ctg1	86.312	263	127570	127831	2.29e-87		89.493	276	128534	128805	1.86e-101		92.647	272	128882	129149	1.31e-109
		9	Y	N	Y	scaffold_45_arrow_ctg1							89.73	185	162555	162739	3.77e-64
		10	Y	N	Y	scaffold_45_arrow_ctg1							89.189	185	208508	208692	4.59e-63
		11	Y	N	Y	scaffold_59_arrow_ctg1							93.237	207	96398	96604	1.31e-82
		12	Y	N	Y	scaffold_59_arrow_ctg1							79.71	207	110241	110438	1.08e-45
	II	1	Both		Y	scaffold_59_arrow_ctg1	85.246	244	20667	20910	2.41e-80		89.362	282	21174	21455	1.28e-103		90.741	108	21569	21676	8.31e-37
		2	Both		Y	scaffold_59_arrow_ctg1	80.328	244	26149	26392	4.65e-64		91.135	282	26657	26938	4.18e-116		92.593	108	27040	27147	1.6e-39
Melopsittacus undulatus	I	1			Y	mat_scaffold_68|arrow	69.925	263	271221	271483	4.75e-26		77.174	276	270844	271119	2.43e-55		84.328	268	269973	270240	3.78e-78
		2			Y	mat_scaffold_75|arrow	69.925	263	121444	121706	1.66e-25		77.536	276	121068	121343	1.99e-56		84.328	268	120197	120464	3.78e-78
		3			Y	mat_scaffold_75|arrow	70.566	262	127610	127871	3.2e-28		77.536	276	127221	127496	5.71e-57		84.328	268	126350	126617	3.78e-78
	II	1	Both		Y	mat_scaffold_75|arrow	77.551	245	153795	154039	4.68e-51		80.608	263	152936	153198	4.21e-65		87.059	85	152718	152802	1.24e-21
Strigops habroptila	I	1			Y	RXXE01000088.1	77.567	263	123208	123470	5.38e-57		87.681	276	121822	122097	5.67e-95		83.636	275	121478	121752	1.31e-77
		2			Y	RXXE01000088.1	77.567	263	127567	127829	1.54e-57		87.319	276	128349	128624	2.41e-93		84	275	128694	128968	3.09e-79
	II	1	Both		Y	CM013785.1	78.279	244	52049	51806	1.73e-56		81.203	266	50818	51083	5.45e-70		86.111	108	50705	50598	3.09e-29

## Sheet: TableS8
Table S8. List of contigs with more than 2 MHC genes found in blast searches of TGS based genomes. Summarized from data in Table S7.
Species	multilocus contig	ID	number of loci	loci	type （1=only class I, 2=only class II, and 3=class I and II together in one cluster)	results after considering pseudogenes
Aythya fuligula	multilocus contig 1	scaffold_44|arrow	14	II-1~3,I-1~11	3	no change
Cygnus olor	multilocus contig 1	scaffold_65|arrow	4	II-1~2,I-1~2	3	no change
Bucorvus abyssinicus	multilocus contig 1	scaffold_64_arrow_ctg1	8	II-4,II-5, I-1, I-2, II-6,II-7,I-8, I-9	3	6 (II-4,II-5,II-6,II-7,I-8, I-9)
	multilocus contig 2	scaffold_101_arrow_ctg1	3	II-1~3	2	delete, with only one loci in this cluster
Alca torda	multilocus contig 1	scaffold_53_arrow_ctg1	4	I-1~4	1	3(I-2~4)
	multilocus contig 2	scaffold_81_arrow_ctg1	2	II-1~2	2	no change
Sterna hirundo	multilocus contig 1	scaffold_46|arrow	3	I-1~3	1	no change
Pterocles gutturalis	multilocus contig 2	scaffold_99_arrow_ctg1	8	I-1~5, II-1~3	2	3(I-1, II-3)
Merops nubicus	multilocus contig 1	scaffold_50_arrow_ctg1	10	I-1,I-2,II-1,I-3~9	3	no change
	multilocus contig 2	scaffold_81_arrow_ctg1	6	I-10~14,II-2,II-3	3	5(I-10~14,II-2)
	multilocus contig 3	scaffold_89_arrow_ctg1	3	I-15~17	1	2(I-15,I-17)
Aquila chrysaetos	multilocus contig 1	scaffold_61_ctg1	3	I-1~3	1	no change
	multilocus contig 2	scaffold_55_ctg1	3	II-1~3	2	no change
Centrocercus minimus	multilocus contig 1	SPOS01000396.1	3	I-1, II-1, II-2	3	no change
	multilocus contig 2	SPOS01000498.1	2	I-2, II-3	3	no change
Gallus gallus	multilocus contig1	NC_006103.5	4	II-1, II-2, I-1, I-4	3	no change
Balearica regulorum	multilocus contig 1	scaffold_63|arrow	7	I-1~5, II-1~2	3	no change
Cariama cristata	multilocus contig 1	scaffold_77|arrow	2	I-1~2,II-1~2	3	no change
Acanthisitta chloris	multilocus contig 1	scaffold_53|arrow	5	I-2~6	1	4(I-2, I-4~6)
Acanthisitta chloris	multilocus contig 2	scaffold_80|arrow	7	II-2~8	2	5(II-2,3,4,6,8)
Grus nigricollis	multilocus contig1	SMUU01001588.1	2	I-3,II-2	3	no change
Tauraco erythrolophus	multilocus contig 1	scaffold_47_arrow_ctg1	4	I-1~4	1	no change
Calypte anna	multilocus contig 1	scaffold_77|arrow	4	I-1~2,II-1~2	3	no change
Catharus ustulatus	multilocus contig 1	scaffold_63|arrow	4	II-3,I-1~3	3	no change
	multilocus contig 2	scaffold_76|arrow	3	II-4~6	2	no change
Chiroxiphia lanceolata	multilocus contig 1	scaffold_46|arrow	13	I-1~3, II4~13	3	12(I-1~3, II4~7,9~13)
	multilocus contig 2	scaffold_52|arrow	2	I-4~5	1	no change
	multilocus contig 3	scaffold_102|arrow	3	II1~3	2	no change
Corvus hawaiiensis	multilocus contig1	QORP01000306.1	2	I-2, I-3	1	no change
	multilocus contig2	QORP01000447.1	3	II-2~4	2	no change
	multilocus contig3	QORP01000564.1	3	II-5~7	2	no change
	multilocus contig4	QORP01002133.1	3	II-8,II-9,II-11	2	no change
Corvus moneduloides	multilocus contig 1	scaffold_71|arrow	2	I-1~2	1	no change
	multilocus contig 2	scaffold_118|arrow	4	II-1~4	2	no change
Eopsaltria australis	multilocus contig1	QKXG01001406.1	2	II-28,I-1	3	delete, with only one loci in this cluster
	multilocus contig2	QKXG01010675.1	2	II-21,I-4	3	delete, with only one loci in this cluster
	multilocus contig3	QKXG01000023.1	2	II-1~2	2	delete, with only one loci in this cluster
	multilocus contig4	QKXG01000361.1	2	II-3,II-27	2	no change
	multilocus contig5	QKXG01000383.1	2	II-4,II-28	2	no change
	multilocus contig6	QKXG01001210.1	2	II-7,II-29	2	no change
	multilocus contig7	QKXG01001891.1	2	II-8,II-31	2	delete, with only one loci in this cluster
	multilocus contig8	QKXG01002127.1	2	II-9~10	2	no change
	multilocus contig9	QKXG01002132.1	2	II-11,I-6	3	no change
Geothlypis trichas	multilocus contig 1	scaffold_120|arrow	2	II-1, I-1	3	no change
	multilocus contig 2	scaffold_35|arrow	3	II-3,I-2,I-3	3	no change
	multilocus contig 3	scaffold_488|arrow	3	II-4~6	2	no change
Hirundo rustica	multilocus contig1	QRBI01000100.1	24	II-21, I-7,II-22~43（28、、37）	3	21(I-7,II-22~27,29~36,38~43)
	multilocus contig2	QRBI01000110.1	9	II-17, I-10, I-3,II-18,I-4,II-19,II-20,I-5,I-6	3	5( I-10,II-19,II-20,I-5,I-6
	multilocus contig3	QRBI01000157.1	2	II1-15,II-16	2	no change
	multilocus contig4	QRBI01000219.1	6	II-11~14,I-2,I-8	3	5(II-11~13,I-2,I-8)
	multilocus contig5	QRBI01000304.1	6	II5~10	2	no change
	multilocus contig6	QRBI01000314.1	6	II1~4	2	3(II2~4)
	multilocus contig7	QRBI01000178.1	2	I-11,I-12	1	delete, with only one loci in this cluster
Manacus vitellinus	multilocus contig1	NW_020340297.1	3	II-180~182	2	no change
	multilocus contig2	NW_020340303.1	4	I-23~26	1	no change
	multilocus contig3	NW_020340453.1	10	II-170,I-20,II-171,II-172,I-21,II-173,II-174,I-22,II-175,II-176	3	9(I-20,II-171,II-172,I-21,II-173,II-174,I-22,II-175,II-176)
	multilocus contig4	NW_020340463.1	5	II-165~169	2	no change
	multilocus contig5	NW_020340479.1	3	I-19,II-163,II-164	3	no change
	multilocus contig6	NW_020340538.1	8	II-156,I-17,II-157,II-158,I-18,II-159~161	3	no change
	multilocus contig7	NW_020340661.1	2	II-151,II-152	2	no change
	multilocus contig8	NW_020340783.1	2	II-147,II-148	2	no change
	multilocus contig9	NW_020340916.1	2	II-143,II-144	2	delete, with only one loci in this cluster
	multilocus contig10	NW_020340944.1	4	II-139~142	2	no change
	multilocus contig11	NW_020341722.1	2	II-128,II-129	2	no change
	multilocus contig12	NW_020343530.1	2	II-110,II-111	2	no change
	multilocus contig13	NW_020345221.1	2	II-92,II-93	2	no change
	multilocus contig14	NW_020345404.1	2	II-88,II-89	2	no change
	multilocus contig15	NW_020345889.1	3	II-83~85	2	no change
	multilocus contig16	NW_020345947.1	2	II-81,II-82	2	no change
	multilocus contig17	NW_020345956.1	2	II-79,II-80	2	no change
	multilocus contig18	NW_020348131.1	2	II-63,II-64	2	no change
	multilocus contig19	NW_020348328.1	2	II-61,II-62	2	no change
	multilocus contig20	NW_020348453.1	2	II-58,II-59	2	no change
	multilocus contig21	NW_020348640.1	2	II-55,II-56	2	no change
	multilocus contig22	NW_020349959.1	3	II-43~45	2	no change
	multilocus contig23	NW_020351231.1	2	II-29,II-30	2	no change
	multilocus contig24	NW_020351818.1	2	II-26,II-27	2	no change
	multilocus contig25	NW_020352417.1	3	I-5,II-22,II-23	3	no change
	multilocus contig26	NW_020353778.1	5	I-4,II-189,II-6~8	3	no change
	multilocus contig27	NW_020354604.1	2	II-186,II-187	2	no change
Pipra filicauda	multilocus contig1	NW_020894118.1	2	I-13, I-14	1	no change
	multilocus contig2	NW_020894410.1	3	II-64~66	2	2(II-64~65)
	multilocus contig3	NW_020894989.1	2	II-58, II-57	2	delete, with only one loci in this cluster
	multilocus contig4	NW_020895086.1	3	II-54~56	2	no change
	multilocus contig5	NW_020895147.1	3	II-49~51	2	2(II-49~50)
	multilocus contig6	NW_020895157.1	2	II-47,48	2	no change
	multilocus contig7	NW_020896111.1	4	II-37~40	2	no change
	multilocus contig8	NW_020896135.1	2	II-35,36	2	no change
	multilocus contig9	NW_020896151.1	2	II-33,34	2	no change
	multilocus contig10	NW_020896181.1	3	II-30~32	2	no change
	multilocus contig11	NW_020896332.1	3	II-26~28	2	2(II-26~27)
	multilocus contig12	NW_020896343.1	5	II-21~25	2	4(II-21~24)
	multilocus contig13	NW_020896399.1	2	II-19,20	2	no change
	multilocus contig14	NW_020896616.1	4	II-17,I-5~I-7	3	no change
	multilocus contig15	NW_020896797.1	2	II-15,16	2	no change
	multilocus contig16	NW_020896955.1	3	I-4, II-12,II-13	3	no change
	multilocus contig17	NW_020897048.1	2	II-11,I-3	3	no change
	multilocus contig18	NW_020897584.1	2	II-5,II-6	2	no change
	multilocus contig19	NW_020897604.1	3	II-2~II-4	2	no change
Sporophila hypoxantha	multilocus contig1	NDFG01000763.1	2	I-4,I-5	1	delete, with only one loci in this cluster
Taeniopygia guttata	multilocus contig1	RRCB01000109.1	6	II-32,I-1,I-2, II-33,I-3,I-4	3	no change
	multilocus contig2	RRCB01000124.1	31	II-1~II-31	2	30(II-1,2,4~31)
Phoenicopterus ruber	multilocus contig 1	scaffold_45_arrow_ctg1	6	I-1~6	1	no change
	multilocus contig 2	scaffold_59_arrow_ctg1	4	II-1~2,I-7,I-8	3	no change
Melopsittacus undulatus	multilocus contig 1	mat_scaffold_75|arrow	3	I-2~3, II-1	3	no change
Strigops habroptila	multilocus contig1	RXXE01000088.1	2	I-1,I-2	1	no change
Sylvia atricapilla	multilocus contig 1	scaffold_63|arrow	3	I-1, II-8~9	3	no change
	multilocus contig 2	scaffold_170|arrow	3	II-1~3	2	no change
	multilocus contig 3	scaffold_55|arrow	3	II-5~7	2	2(II-5,7)

## Sheet: TableS9
Table S9. Gene annotation from MAKER of 5 multilocus contigs with more than 10 MHC class I and II genes. Class I and II loci are omitted here.
Species	Multilocus contigs	Results from Maker
		start	end	length(aa)	Forward or reverse	gene name	hits
Merops nubicus	1: scaffold_50_arrow	28953	29737	258	+	DR alpha	ID=scaffold_50_arrow_ctg1_extraction:hit:237:3.10.0.0;Name=XP_030118582.1
		31050	35058	205	-	antigen peptide transporter 2-like	ID=scaffold_50_arrow_ctg1_extraction:hit:242:3.10.0.0;Name=XP_030117611.1
		38108	42208	124	+	antigen peptide transporter 1-like	ID=scaffold_50_arrow_ctg1_extraction:hit:243:3.10.0.0;Name=XP_030117613.1
		50101	57892	1635	+	flotillin-1	ID=scaffold_50_arrow_ctg1_extraction:hit:412:3.10.0.0;Name=XP_030118314.1
		60974	63686	369	-	tubulin beta-1 chain	ID=scaffold_50_arrow_ctg1_extraction:hit:257:3.10.0.0;Name=XP_002195424.2
		79550	80723	782	-	UDP-GlcNAc:betaGal beta-1,3-N-acetylglucosaminyltransferase 9-like	ID=scaffold_50_arrow_ctg1_extraction:hit:435:3.10.0.0;Name=XP_030118600.1
		81949	82448	352	+	prefoldin subunit 6	ID=scaffold_50_arrow_ctg1_extraction:hit:436:3.10.0.0;Name=XP_030118609.1
		99909	102844	208	-	tapasin	ID=scaffold_50_arrow_ctg1_extraction:hit:282:3.10.0.0;Name=XP_030118309.1
		106079	107296	160	-	zinc finger and BTB domain-containing protein 49	ID=scaffold_50_arrow_ctg1_extraction:hit:303:3.10.0.0;Name=XP_004176658.2
Taeniopygia guttata	2: RRCB01000124.1:77815-399821	13	541	116	-	DR alpha	ID=RRCB01000124.1:77815-399821:hit:403:3.10.0.0;name=XP_030118607.1
		118611	122723	246	+	bromodomain-containing protein 4-like	ID=RRCB01000124.1:77815-399821:hit:550:3.10.0.1;name=XP_030115756.1
		133984	164659	192	+	bromodomain-containing protein 2	ID=RRCB01000124.1:77815-399821:hit:554:3.10.0.1;name=XP_030117390.1
Chiroxiphia lanceolata	1: scaffold_46|	28526	29443	583	-	uncharacterized protein LOC101233500	ID=scaffold_46|arrow_extraction:hit:387:3.10.0.0;name=XP_030131504.1
		37677	38087	272	+	C-type lectin domain family 2 member D11-like	ID=scaffold_46|arrow_extraction:hit:389:3.10.0.0;name=XP_030131518.1
		39552	41319	614	-	killer cell lectin-like receptor subfamily B member 1B	ID=scaffold_46|arrow_extraction:hit:392:3.10.0.0;name=XP_030114778.1
		43567	51007	353	-	C-type lectin domain family 2 member B	ID=scaffold_46|arrow_extraction:hit:278:3.10.0.0;name=XP_030131506.1
		124215	125687	118	+	killer cell lectin-like receptor subfamily G member 1	ID=scaffold_46|arrow_extraction:hit:536:3.10.0.1;name=XP_030114781.1
		126895	131246	126	-	C-type lectin domain family 2 member B-like	ID=scaffold_46|arrow_extraction:hit:550:3.10.0.1;name=XP_002188203.1
		139823	141382	603	+	killer cell lectin-like receptor subfamily B member 1B	ID=scaffold_46|arrow_extraction:hit:671:3.10.0.1;name=XP_030114778.1
		148899	149701	123	-	uncharacterized protein LOC101233500	ID=scaffold_46|arrow_extraction:hit:558:3.10.0.1;name=XP_030131504.1
Aythya fuligula	1: scaffold_44|	24268	28557	3500	-	bromodomain-containing protein 2	ID=scaffold_44|arrow_extraction:hit:777:3.10.0.0;Name=NP_001025845.1
		35371	36221	847	+	B locus M alpha chain 1 precursor	ID=scaffold_44|arrow_extraction:hit:787:3.10.0.0;Name=NP_001092823.1
		36816	40428	350	+	DM beta 2	ID=scaffold_44|arrow_extraction:hit:673:3.10.0.0;Name=XP_015150452.1
		41370	42425	1284	+	alpha-1,3-mannosyl-glycoprotein 2-beta-N-acetylglucosaminyltransferase	ID=scaffold_44|arrow_extraction:hit:674:3.10.0.0;Name=XP_025000150.1
		47336	56307	345	-	tripartite motif-containing 27	ID=scaffold_44|arrow_extraction:hit:676:3.10.0.0;Name=NP_001025842.2
		59559	60077	306	+	tripartite motif protein 39	ID=scaffold_44|arrow_extraction:hit:683:3.10.0.0;Name=NP_001299812.1
		65045	65480	137	+	C-type lectin domain family 2 member D	ID=scaffold_44|arrow_extraction:hit:686:3.10.0.0;Name=XP_015128575.1
		68299	69504	172	-	C-type lectin domain family 2 member E	ID=scaffold_44|arrow_extraction:hit:695:3.10.0.0;Name=NP_998747.1
		82833	83981	168	-	C-type lectin domain family 2 member D	ID=scaffold_44|arrow_extraction:hit:705:3.10.0.0;Name=XP_004950983.1
		111325	112467	158	+	C-type lectin domain family 2 member D	ID=scaffold_44|arrow_extraction:hit:819:3.10.0.1;Name=XP_004950983.1
		132450	139949	1948	+	zinc finger protein 692	ID=scaffold_44|arrow_extraction:hit:1018:3.10.0.1;Name=NP_001092826.1
		142357	148208	473	-	tripartite motif-containing protein 7	ID=scaffold_44|arrow_extraction:hit:847:3.10.0.1;Name=NP_001092822.1
		156835	157911	1645	-	zinc finger protein CKR1	ID=scaffold_44|arrow_extraction:hit:1116:3.10.0.1;Name=NP_990640.2
		157114	158661	163	-	zinc finger protein CKR1-like	ID=scaffold_44|arrow_extraction:hit:888:3.10.0.1;Name=XP_025011590.1
		163538	163921	239	-	histone H2B.3	ID=scaffold_44|arrow_extraction:hit:1007:3.10.0.1;Name=XP_004945724.1
		170743	174282	2314	+	L-amino-acid oxidase precursor	ID=scaffold_44|arrow_extraction:hit:1699:3.10.0.1;Name=NP_001092821.2
		182736	193861	896	-	tripartite motif-containing protein 7	ID=scaffold_44|arrow_extraction:hit:1713:3.10.0.2;Name=XP_015150438.1
		195544	196018	256	-	hen egg protein 21 kDa precursor	ID=scaffold_44|arrow_extraction:hit:1723:3.10.0.2;Name=NP_989852.1
		208042	242919	374	-	uncharacterized protein LOC430359	ID=scaffold_44|arrow_extraction:hit:1760:3.10.0.2;Name=NP_001092829.1
		246547	251731	153	+	tripartite motif-containing protein 7	ID=scaffold_44|arrow_extraction:hit:1789:3.10.0.2;Name=XP_015150438.1
		253677	257854	1672	-	receptor of activated protein C kinase 1	ID=scaffold_44|arrow_extraction:hit:1840:3.10.0.2;Name=NP_001004378.1
		279806	285612	424	+	tripartite motif protein 39	ID=scaffold_44|arrow_extraction:hit:1803:3.10.0.2;Name=NP_001299812.1
		306945	307571	366	-	tripartite motif protein 39	ID=scaffold_44|arrow_extraction:hit:1885:3.10.0.3;Name=XP_015150430.1
		306969	388252	313	-	butyrophilin subfamily 1 member A1 precursor	ID=scaffold_44|arrow_extraction:hit:1886:3.10.0.3;Name=NP_001029989.1
		312866	324465	278	-	myelin-oligodendrocyte glycoprotein-like	ID=scaffold_44|arrow_extraction:hit:1857:3.10.0.3;Name=XP_025011769.1
		324115	324549	295	-	myelin-oligodendrocyte glycoprotein-like	ID=scaffold_44|arrow_extraction:hit:1874:3.10.0.3;Name=XP_025011707.1
		331160	341704	351	-	tripartite motif protein 39	ID=scaffold_44|arrow_extraction:hit:1878:3.10.0.3;Name=NP_001299812.1
		331184	331795	315	-	tripartite motif protein 39	ID=scaffold_44|arrow_extraction:hit:1918:3.10.0.3;Name=NP_001299812.1
		337566	346842	173	-	myelin-oligodendrocyte glycoprotein-like	ID=scaffold_44|arrow_extraction:hit:1875:3.10.0.3;Name=XP_025011707.1
		341087	341707	346	-	tripartite motif protein 39	ID=scaffold_44|arrow_extraction:hit:1888:3.10.0.3;Name=XP_015150430.1
		345439	346737	401	-	myelin-oligodendrocyte glycoprotein-like	ID=scaffold_44|arrow_extraction:hit:1914:3.10.0.3;Name=XP_025011706.1
		352147	352773	346	-	tripartite motif protein 39	ID=scaffold_44|arrow_extraction:hit:1879:3.10.0.3;Name=NP_001299812.1
		352171	352791	312	-	tripartite motif protein 39	ID=scaffold_44|arrow_extraction:hit:1890:3.10.0.3;Name=XP_015150430.1
		359985	361681	408	-	myelin-oligodendrocyte glycoprotein-like	ID=scaffold_44|arrow_extraction:hit:1904:3.10.0.3;Name=XP_025011769.1
		366754	388351	344	-	tripartite motif protein 39	ID=scaffold_44|arrow_extraction:hit:1849:3.10.0.3;Name=XP_015150430.1
		371712	385520	365	-	myelin-oligodendrocyte glycoprotein	ID=scaffold_44|arrow_extraction:hit:1867:3.10.0.3;Name=XP_025003634.1
		400126	430471	311	+	butyrophilin subfamily 1 member A1	ID=scaffold_44|arrow_extraction:hit:1938:3.10.0.4;Name=XP_015155195.1
		444928	445413	377	-	tripartite motif protein 39	ID=scaffold_44|arrow_extraction:hit:1984:3.10.0.4;Name=XP_015150430.1
		450619	450969	221	-	myelin-oligodendrocyte glycoprotein	ID=scaffold_44|arrow_extraction:hit:1985:3.10.0.4;Name=XP_025011709.1
		457386	458562	1431	-	leukotriene B4 receptor 1	ID=scaffold_44|arrow_extraction:hit:1988:3.10.0.4;Name=XP_015150502.1
		467698	477999	998	+	zinc finger protein	ID=scaffold_44|arrow_extraction:hit:1993:3.10.0.4;Name=XP_025011600.1
		477322	477918	465	+	zinc finger protein	ID=scaffold_44|arrow_extraction:hit:1991:3.10.0.4;Name=XP_025009739.1
		484944	486361	837	-	T-cell surface glycoprotein CD1b precursor	ID=scaffold_44|arrow_extraction:hit:2004:3.10.0.4;Name=NP_001019753.1
		488513	489695	308	+	CD1c molecule precursor	ID=scaffold_44|arrow_extraction:hit:1959:3.10.0.4;Name=NP_001017412.1
		495783	533860	1022	+	tenascin-X	ID=scaffold_44|arrow_extraction:hit:2010:3.10.0.5;Name=XP_015150483.2
		500560	518494	7948	+	tenascin-X	ID=scaffold_44|arrow_extraction:hit:2166:3.10.0.5;Name=XP_015150483.2
		531948	533291	326	+	ficolin-2	ID=scaffold_44|arrow_extraction:hit:2149:3.10.0.5;Name=XP_024997221.1
		533996	538348	1651	-	steroid 21-hydroxylase precursor	ID=scaffold_44|arrow_extraction:hit:2254:3.10.0.5;Name=NP_001092828.1
		539458	541535	142	-	histone H3	ID=scaffold_44|arrow_extraction:hit:2030:3.10.0.5;Name=XP_416193.2N
		546790	559502	284	-	myelin-oligodendrocyte glycoprotein-like	ID=scaffold_44|arrow_extraction:hit:2041:3.10.0.5;Name=XP_025011769.1
		562645	581719	189	-	C4	ID=scaffold_44|arrow_extraction:hit:2050:3.10.0.5;Name=NP_001070701.1
		648733	651753	2633	-	TAP2	ID=scaffold_44|arrow_extraction:hit:2510:3.10.0.5;Name=XP_015150477.1
		653653	656459	1396	+	TAP1	ID=scaffold_44|arrow_extraction:hit:2512:3.10.0.5;Name=XP_015150475.1
Hirundo rustica	1: QRBI01000100.1:369665-3963410	27194	28343	172	-	uncharacterized protein LOC115494718	ID=QRBI01000100.1:369665-3963410:hit:1890:3.10.0.0;Name=XP_030125864.1
		29942	30242	339	-	serine/threonine-protein kinase PAK 1-like	ID=QRBI01000100.1:369665-3963410:hit:1925:3.10.0.0;Name=XP_030116961.1
		336017	337190	804	+	uncharacterized protein LOC115494718	ID=QRBI01000100.1:369665-3963410:hit:1942:3.10.0.3;Name=XP_030125864.1
		389887	390282	212	+	skin secretory protein xP2-like	ID=QRBI01000100.1:369665-3963410:hit:1955:3.10.0.4;Name=XP_030139791.1
		423102	423494	160	-	spidroin-1-like	ID=QRBI01000100.1:369665-3963410:hit:1984:3.10.0.4;Name=XP_030118363.1
		519416	527623	1263	+	serine/threonine-protein kinase	ID=QRBI01000100.1:369665-3963410:hit:2084:3.10.0.5;Name=XP_030114162.1
		529399	530572	789	+	uncharacterized protein LOC115494718	ID=QRBI01000100.1:369665-3963410:hit:2106:3.10.0.5;Name=XP_030125864.1
		561456	562244	761	-	spidroin-1-like	ID=QRBI01000100.1:369665-3963410:hit:2121:3.10.0.5;Name=XP_030118363.1
		575515	576688	774	+	uncharacterized protein LOC115494718	ID=QRBI01000100.1:369665-3963410:hit:2122:3.10.0.5;Name=XP_030125864.1
		584094	584492	360	-	skin secretory protein xP2-like	ID=QRBI01000100.1:369665-3963410:hit:2124:3.10.0.5;Name=XP_030139791.1
		626051	626979	313	-	uncharacterized protein LOC115494718	ID=QRBI01000100.1:369665-3963410:hit:2137:3.10.0.6;Name=XP_030125864.1
		667507	668149	188	+	spidroin-1-like	ID=QRBI01000100.1:369665-3963410:hit:2139:3.10.0.6;Name=XP_030118363.1
		777797	778970	794	-	uncharacterized protein LOC115494718	ID=QRBI01000100.1:369665-3963410:hit:2206:3.10.0.7;Name=XP_030125864.1
		780576	782350	507	-	serine/threonine-protein kinase PAK 1	ID=QRBI01000100.1:369665-3963410:hit:2246:3.10.0.7;Name=XP_030116961.1
		811774	812561	759	-	spidroin-1-like	ID=QRBI01000100.1:369665-3963410:hit:2343:3.10.0.8;Name=XP_030118363.1
		828242	829183	463	+	uncharacterized protein LOC115493085	ID=QRBI01000100.1:369665-3963410:hit:2281:3.10.0.8;Name=XP_030118326.1
		853607	854225	557	+	spidroin-1-like	ID=QRBI01000100.1:369665-3963410:hit:2344:3.10.0.8;Name=XP_030118363.1
		885106	885661	525	+	spidroin-1-like	ID=QRBI01000100.1:369665-3963410:hit:2358:3.10.0.8;Name=XP_030118363.1
		950322	958663	123	+	serine/threonine-protein kinase	ID=QRBI01000100.1:369665-3963410:hit:2365:3.10.0.9;Name=XP_030114162.1
		960411	961470	805	+	uncharacterized protein LOC115494718	ID=QRBI01000100.1:369665-3963410:hit:2432:3.10.0.9;Name=XP_030125864.1
		998685	999480	722	+	spidroin-1-like	ID=QRBI01000100.1:369665-3963410:hit:2449:3.10.0.10;Name=XP_030118363.1
		1023579	1024204	195	+	spidroin-1-like	ID=QRBI01000100.1:369665-3963410:hit:2445:3.10.0.10;Name=XP_030118363.1
		1048792	1049411	195	+	spidroin-1-like	ID=QRBI01000100.1:369665-3963410:hit:2446:3.10.0.10;Name=XP_030118363.1
		1082621	1083798	386	-	zinc finger protein 239	ID=QRBI01000100.1:369665-3963410:hit:2453:3.10.0.10;Name=XP_030118381.1
		1175705	1176322	365	+	spidroin-1-like	ID=QRBI01000100.1:369665-3963410:hit:2575:3.10.0.11;Name=XP_030118363.1
		1287281	1287987	670	-	spidroin-1-like	ID=QRBI01000100.1:369665-3963410:hit:2577:3.10.0.12;Name=XP_030118363.1
		1311377	1312184	715	-	spidroin-1-like	ID=QRBI01000100.1:369665-3963410:hit:2671:3.10.0.13;Name=XP_030118363.1
		1327064	1327860	755	+	spidroin-1-like	ID=QRBI01000100.1:369665-3963410:hit:2672:3.10.0.13;Name=XP_030118363.1
		1367945	1368740	700	+	spidroin-1-like	ID=QRBI01000100.1:369665-3963410:hit:2700:3.10.0.13;Name=XP_030118363.1
		1474418	1475214	746	-	spidroin-1-like	ID=QRBI01000100.1:369665-3963410:hit:2754:3.10.0.14;Name=XP_030118363.1
		1502868	1513437	116	+	serine/threonine-protein kinase PAK 3	ID=QRBI01000100.1:369665-3963410:hit:2801:3.10.0.15;Name=XP_030114211.1
		1515217	1516294	357	+	uncharacterized protein LOC115494718	ID=QRBI01000100.1:369665-3963410:hit:2810:3.10.0.15;Name=XP_030125864.1
		1598368	1599074	701	+	spidroin-1-like	ID=QRBI01000100.1:369665-3963410:hit:2957:3.10.0.16;Name=XP_030118363.1
		1623910	1625083	801	-	uncharacterized protein LOC115494718	ID=QRBI01000100.1:369665-3963410:hit:2958:3.10.0.16;Name=XP_030125864.1
		1626689	1628462	507	-	serine/threonine-protein kinase PAK 1-like	ID=QRBI01000100.1:369665-3963410:hit:2998:3.10.0.16;Name=XP_030116961.1
		1629495	1635077	900	-	titin homolog	ID=QRBI01000100.1:369665-3963410:hit:2986:3.10.0.16;Name=XP_030113327.1
		1655600	1656384	763	-	spidroin-1-like	ID=QRBI01000100.1:369665-3963410:hit:3000:3.10.0.16;Name=XP_030118363.1
		1676126	1676524	362	-	skin secretory protein xP2-like	ID=QRBI01000100.1:369665-3963410:hit:3001:3.10.0.16;Name=XP_030139791.1
		1681843	1682767	270	+	uncharacterized protein LOC115494718	ID=QRBI01000100.1:369665-3963410:hit:2955:3.10.0.16;Name=XP_030125864.1
		1696098	1696881	682	+	spidroin-1-like	ID=QRBI01000100.1:369665-3963410:hit:3063:3.10.0.17;Name=XP_030118363.1
		1768688	1769612	143	-	uncharacterized protein LOC115494718	ID=QRBI01000100.1:369665-3963410:hit:3061:3.10.0.17;Name=XP_030125864.1
		1822310	1823194	784	-	UNC119-binding protein C5orf30 homolog	ID=QRBI01000100.1:369665-3963410:hit:3161:3.10.0.18;Name=XP_030113613.1
		1882604	1883391	661	-	spidroin-1-like	ID=QRBI01000100.1:369665-3963410:hit:3179:3.10.0.18;Name=XP_030118363.1
		2204168	2205093	328	+	uncharacterized protein LOC115494718	ID=QRBI01000100.1:369665-3963410:hit:3223:3.10.0.22;Name=XP_030125864.1
		2230480	2231242	537	-	spidroin-1-like	ID=QRBI01000100.1:369665-3963410:hit:3253:3.10.0.22;Name=XP_030118363.1
		2302422	2303562	486	-	formin-like protein 5	ID=QRBI01000100.1:369665-3963410:hit:3298:3.10.0.23;Name=XP_030118592.1
		2323657	2324830	789	+	uncharacterized protein LOC115494718	ID=QRBI01000100.1:369665-3963410:hit:3301:3.10.0.23;Name=XP_030125864.1
		2349115	2349920	758	-	spidroin-1-like	ID=QRBI01000100.1:369665-3963410:hit:3303:3.10.0.23;Name=XP_030118363.1
		2365704	2366509	751	+	spidroin-1-like	ID=QRBI01000100.1:369665-3963410:hit:3304:3.10.0.23;Name=XP_030118363.1
		2383002	2383934	428	-	uncharacterized protein LOC115494718	ID=QRBI01000100.1:369665-3963410:hit:3287:3.10.0.23;Name=XP_030125864.1
		2398315	2399120	690	+	spidroin-1-like	ID=QRBI01000100.1:369665-3963410:hit:3354:3.10.0.24;Name=XP_030118363.1
		2415689	2416613	148	-	uncharacterized protein LOC115494718	ID=QRBI01000100.1:369665-3963410:hit:3308:3.10.0.24;Name=XP_030125864.1
		2424134	2425089	78	+	uncharacterized protein LOC115493085	ID=QRBI01000100.1:369665-3963410:hit:3311:3.10.0.24;Name=XP_030118326.1
		2447232	2448027	678	+	spidroin-1-like	ID=QRBI01000100.1:369665-3963410:hit:3357:3.10.0.24;Name=XP_030118363.1
		2475746	2476919	801	-	uncharacterized protein LOC115494718	ID=QRBI01000100.1:369665-3963410:hit:3358:3.10.0.24;Name=XP_030125864.1
		2478525	2480297	497	-	serine/threonine-protein kinase PAK 1-like	ID=QRBI01000100.1:369665-3963410:hit:3396:3.10.0.24;Name=XP_030116961.1
		2659623	2660415	682	-	spidroin-1-like	ID=QRBI01000100.1:369665-3963410:hit:3439:3.10.0.26;Name=XP_030118363.1
		2703559	2704346	703	+	spidroin-1-like	ID=QRBI01000100.1:369665-3963410:hit:3471:3.10.0.27;Name=XP_030118363.1
		2805045	2805838	752	-	spidroin-1-like	ID=QRBI01000100.1:369665-3963410:hit:3489:3.10.0.28;Name=XP_030118363.1
		2832133	2833058	661	-	uncharacterized protein LOC115494718	ID=QRBI01000100.1:369665-3963410:hit:3490:3.10.0.28;Name=XP_030125864.1
		2899273	2899671	365	+	skin secretory protein xP2-like	ID=QRBI01000100.1:369665-3963410:hit:3540:3.10.0.29;Name=XP_030139791.1
		2917939	2919112	797	+	uncharacterized protein LOC115494718	ID=QRBI01000100.1:369665-3963410:hit:3541:3.10.0.29;Name=XP_030125864.1
		2994214	2995041	827	+	UNC119-binding protein C5orf30 homolog	ID=QRBI01000100.1:369665-3963410:hit:3594:3.10.0.30;Name=XP_030113613.1
		3014731	3015291	590	-	spidroin-1-like	ID=QRBI01000100.1:369665-3963410:hit:3610:3.10.0.30;Name=XP_030118363.1
		3021655	3022629	497	-	uncharacterized protein LOC115493090	ID=QRBI01000100.1:369665-3963410:hit:3579:3.10.0.30;Name=XP_030118334.1
		3045708	3046268	594	-	spidroin-1-like	ID=QRBI01000100.1:369665-3963410:hit:3611:3.10.0.30;Name=XP_030118363.1
		3052545	3053606	474	-	uncharacterized protein LOC115493085	ID=QRBI01000100.1:369665-3963410:hit:3584:3.10.0.30;Name=XP_030118326.1
		3070806	3071531	348	-	uncharacterized protein LOC115493090	ID=QRBI01000100.1:369665-3963410:hit:3586:3.10.0.30;Name=XP_030118334.1
		3075396	3076189	735	+	spidroin-1-like	ID=QRBI01000100.1:369665-3963410:hit:3612:3.10.0.30;Name=XP_030118363.1
		3092092	3092490	363	+	skin secretory protein xP2-like	ID=QRBI01000100.1:369665-3963410:hit:3676:3.10.0.31;Name=XP_030139791.1
		3104863	3105854	920	+	UNC119-binding protein C5orf30 homolog	ID=QRBI01000100.1:369665-3963410:hit:3678:3.10.0.31;Name=XP_030113613.1
		3143546	3144342	725	-	spidroin-1-like	ID=QRBI01000100.1:369665-3963410:hit:3683:3.10.0.31;Name=XP_030118363.1
		3172996	3176060	142	+	serine/threonine-protein kinase PAK 1	ID=QRBI01000100.1:369665-3963410:hit:3654:3.10.0.31;Name=XP_030146835.1
		3177817	3178987	365	+	uncharacterized protein LOC115494718	ID=QRBI01000100.1:369665-3963410:hit:3664:3.10.0.31;Name=XP_030125864.1
		3178021	3178639	254	+	uncharacterized protein LOC115490998	ID=QRBI01000100.1:369665-3963410:hit:3665:3.10.0.31;Name=XP_030113730.1
		3195874	3196666	701	-	spidroin-1-like	ID=QRBI01000100.1:369665-3963410:hit:3771:3.10.0.32;Name=XP_030118363.1
		3252223	3253372	138	-	uncharacterized protein LOC115494718	ID=QRBI01000100.1:369665-3963410:hit:3702:3.10.0.32;Name=XP_030125864.1
		3255002	3256775	540	-	serine/threonine-protein kinase PAK 1-like	ID=QRBI01000100.1:369665-3963410:hit:3811:3.10.0.32;Name=XP_030116961.1
		3284585	3285370	729	-	spidroin-1-like	ID=QRBI01000100.1:369665-3963410:hit:3840:3.10.0.32;Name=XP_030118363.1
		3299567	3301339	504	-	serine/threonine-protein kinase PAK 1-like	ID=QRBI01000100.1:369665-3963410:hit:3944:3.10.0.33;Name=XP_030116961.1
		3302327	3307568	71	-	titin homolog	ID=QRBI01000100.1:369665-3963410:hit:3842:3.10.0.33;Name=XP_030113327.1
		3529738	3530533	638	+	spidroin-1-like	ID=QRBI01000100.1:369665-3963410:hit:3997:3.10.0.34;Name=XP_030118363.1
Manacus vitellinus	3: W_020340453.1:1-92090	59479	60111	8261	+	zinc finger protein 70	ID=NW_020340453.1:1-92090:hit:373:3.10.0.0;Name=XP_030116235.1

## Sheet: TableS10
Table S10. Results from MAKER annotation of contigs in passerines.
species	multilocus contig ID	region	start	end	+ /-	gene ID
Cariama cristata	multilocus contig1	scaffold_63|arrow:41381-151393	7901	14702	-	ID=scaffold_63|arrow:41381-151393:hit:2781:3.10.0.0;Name=XP_030118565.1
	multilocus contig1	scaffold_63|arrow:41381-151393	51519	53748	-	ID=scaffold_63|arrow:41381-151393:hit:2803:3.10.0.0;Name=XP_030118322.1
	multilocus contig1	scaffold_63|arrow:41381-151393	64190	65941	-	ID=scaffold_63|arrow:41381-151393:hit:2883:3.10.0.0;Name=XP_030118322.1
	multilocus contig1	scaffold_63|arrow:41381-151393	65046	66088	-	ID=scaffold_63|arrow:41381-151393:hit:2824:3.10.0.0;Name=XP_030118165.1
	multilocus contig1	scaffold_63|arrow:41381-151393	95505	99296	+	ID=scaffold_63|arrow:41381-151393:hit:2835:3.10.0.0;Name=XP_030117864.1
	multilocus contig1	scaffold_63|arrow:41381-151393	99497	99599	+	ID=scaffold_63|arrow:41381-151393:hsp:8099:3.10.0.0;Parent=scaffold_63|arrow:41381-151393:hit:2902:3.10.0.0;Target=XP_030118165.1 241 275;Gap=R2 M35
	multilocus contig1	scaffold_63|arrow:41381-151393	99740	100345	+	ID=scaffold_63|arrow:41381-151393:hsp:7841:3.10.0.0;Parent=scaffold_63|arrow:41381-151393:hit:2838:3.10.0.0;Target=XP_030118321.1 204 374;Gap=M91 D1 M14 D8 M18 D13 M12 D10 M25 I1 M10
	multilocus contig2	scaffold_76|arrow:314438-345090	1630	16417	-	ID=scaffold_76|arrow:314438-345090:hit:2491:3.10.0.0;Name=XP_030118592.1
	multilocus contig2	scaffold_76|arrow:314438-345090	10308	15681	-	ID=scaffold_76|arrow:314438-345090:hit:2533:3.10.0.0;Name=XP_030118578.1
	multilocus contig2	scaffold_76|arrow:314438-345090	11676	12071	-	ID=scaffold_76|arrow:314438-345090:hsp:7038:3.10.0.0;Parent=scaffold_76|arrow:314438-345090_%28reversed%29:hit:2556:3.10.0.0;Target=XP_030118592.1 29 160;Gap=F1 M132 R1
	multilocus contig2	scaffold_76|arrow:314438-345090	14717	17035	-	ID=scaffold_76|arrow:314438-345090:hit:2588:3.10.0.0;Name=XP_030118565.1
Chiroxiphia lanceolata	multilocus contig1	scaffold_46|arrow:16215-356555	9936	11630	+	ID=scaffold_46|arrow:16215-356555:hit:1790:3.10.0.0;Name=XP_030118565.1
	multilocus contig1	scaffold_46|arrow:16215-356555	17144	18824	-	ID=scaffold_46|arrow:16215-356555:hit:1821:3.10.0.0;Name=XP_030118565.1
	multilocus contig1	scaffold_46|arrow:16215-356555	28302	29310	-	ID=scaffold_46|arrow:16215-356555:hit:1843:3.10.0.0;Name=XP_030131504.1
	multilocus contig1	scaffold_46|arrow:16215-356555	37672	38082	+	ID=scaffold_46|arrow:16215-356555:hit:1965:3.10.0.0;Name=XP_030131518.1
	multilocus contig1	scaffold_46|arrow:16215-356555	39547	41314	-	ID=scaffold_46|arrow:16215-356555:hit:1968:3.10.0.0;Name=XP_030114778.1
	multilocus contig1	scaffold_46|arrow:16215-356555	43562	51008	-	ID=scaffold_46|arrow:16215-356555:hit:1852:3.10.0.0;Name=XP_030131513.1
	multilocus contig1	scaffold_46|arrow:16215-356555	51090	51159	-	ID=scaffold_46|arrow:16215-356555:hsp:5149:3.10.0.0;Parent=scaffold_46|arrow:16215-356555:hit:2003:3.10.0.0;Target=XP_030131510.1 56 78;Gap=F1 M23
	multilocus contig1	scaffold_46|arrow:16215-356555	65824	79977	+	ID=scaffold_46|arrow:16215-356555:hit:1879:3.10.0.0;Name=XP_030118565.1
	multilocus contig1	scaffold_46|arrow:16215-356555	114121	115788	-	ID=scaffold_46|arrow:16215-356555:hit:2178:3.10.0.1;Name=XP_030118572.1
	multilocus contig1	scaffold_46|arrow:16215-356555	124210	125682	+	ID=scaffold_46|arrow:16215-356555:hit:2112:3.10.0.1;Name=XP_030114781.1
	multilocus contig1	scaffold_46|arrow:16215-356555	126890	131241	-	ID=scaffold_46|arrow:16215-356555:hit:2113:3.10.0.1;Name=XP_030131512.1
	multilocus contig1	scaffold_46|arrow:16215-356555	139818	141377	+	ID=scaffold_46|arrow:16215-356555:hit:2247:3.10.0.1;Name=XP_030114778.1
	multilocus contig1	scaffold_46|arrow:16215-356555	148894	149696	-	ID=scaffold_46|arrow:16215-356555:hit:2134:3.10.0.1;Name=XP_030131504.1
	multilocus contig1	scaffold_46|arrow:16215-356555	173966	175575	-	ID=scaffold_46|arrow:16215-356555:hit:2250:3.10.0.1;Name=XP_030118572.1
	multilocus contig1	scaffold_46|arrow:16215-356555	182176	183729	-	ID=scaffold_46|arrow:16215-356555:hit:2291:3.10.0.1;Name=XP_030118321.1
	multilocus contig1	scaffold_46|arrow:16215-356555	241839	243756	+	ID=scaffold_46|arrow:16215-356555:hit:2397:3.10.0.2;Name=XP_030118337.1
	multilocus contig1	scaffold_46|arrow:16215-356555	272342	274237	+	ID=scaffold_46|arrow:16215-356555:hit:2428:3.10.0.2;Name=XP_030118337.1
	multilocus contig1	scaffold_46|arrow:16215-356555	312052	313602	-	ID=scaffold_46|arrow:16215-356555:hit:2450:3.10.0.2;Name=XP_030118321.1
	multilocus contig1	scaffold_46|arrow:16215-356555	328917	329882	+	ID=scaffold_46|arrow:16215-356555:hit:2375:3.10.0.2;Name=XP_030118165.1
	multilocus contig1	scaffold_46|arrow:16215-356555	330068	330340	+	ID=scaffold_46|arrow:16215-356555:hsp:6303:3.10.0.2;Parent=scaffold_46|arrow:16215-356555:hit:2366:3.10.0.2;Target=XP_030118322.1 207 297;Gap=M91
	multilocus contig1	scaffold_46|arrow:16215-356555	330456	330611	+	ID=scaffold_46|arrow:16215-356555:hsp:6335:3.10.0.2;Parent=scaffold_46|arrow:16215-356555:hit:2377:3.10.0.2;Target=XP_030118321.1 295 345;Gap=M7 D1 M44
	multilocus contig2	scaffold_52|arrow:1-93271	2920	4499	-	ID=scaffold_52|arrow:1-93271:hit:1543:3.10.0.0;Name=XP_030118321.1
	multilocus contig2	scaffold_52|arrow:1-93271	82011	82971	+	ID=scaffold_52|arrow:1-93271:hit:1553:3.10.0.0;Name=XP_030118165.1
	multilocus contig2	scaffold_52|arrow:1-93271	82998	83270	+	ID=scaffold_52|arrow:1-93271:hsp:3871:3.10.0.0;Parent=scaffold_52|arrow:1-93271:hit:1544:3.10.0.0;Target=XP_030118322.1 207 297;Gap=M91
	multilocus contig2	scaffold_52|arrow:1-93271	83387	83629	+	ID=scaffold_52|arrow:1-93271:hsp:3982:3.10.0.0;Parent=scaffold_52|arrow:1-93271:hit:1575:3.10.0.0;Target=XP_030118321.1 295 373;Gap=R1 M8 D1 M15 D1 M28 F1 M28
	multilocus contig3	scaffold_102|arrow:1-18298	389	9939	-	ID=scaffold_102|arrow:1-18298:hit:1359:3.10.0.0;Name=XP_030118565.1
Corvus hawaiiensis	multilocus contig1	QORP01000306.1:223003-495065	2708	3635	-	ID=QORP01000306.1:223003-495065:hit:13771:3.10.0.0;Name=XP_030118385.1
	multilocus contig1	QORP01000306.1:223003-495065	9891	10948	+	ID=QORP01000306.1:223003-495065:hit:13755:3.10.0.0;Name=XP_030118165.1
	multilocus contig1	QORP01000306.1:223003-495065	10950	11534	+	ID=QORP01000306.1:223003-495065:hsp:35536:3.10.0.0;Parent=QORP01000306.1:223003-495065:hit:13757:3.10.0.0;Target=XP_030118321.1 204 371;Gap=M91 D18 M20 D5 M6 D8 M27 I2 M16 I2 M4
	multilocus contig1	QORP01000306.1:223003-495065	11521	11679	+	ID=QORP01000306.1:223003-495065:hsp:35571:3.10.0.0;Parent=QORP01000306.1:223003-495065:hit:13776:3.10.0.0;Target=XP_030118322.1 338 390;Gap=M53
	multilocus contig1	QORP01000306.1:223003-495065	26692	27264	-	ID=QORP01000306.1:223003-495065:hit:13791:3.10.0.0;Name=XP_030118556.1
	multilocus contig1	QORP01000306.1:223003-495065	27462	27637	-	ID=QORP01000306.1:223003-495065:hsp:35611:3.10.0.0;Parent=QORP01000306.1:223003-495065:hit:13789:3.10.0.0;Target=XP_030118385.1 1 53;Gap=F1 M8 F1 D1 F2 M7 F1 D1 M2 D2 M34
	multilocus contig1	QORP01000306.1:223003-495065	35398	45774	-	ID=QORP01000306.1:223003-495065:hit:13767:3.10.0.0;Name=XP_030118301.1
	multilocus contig1	QORP01000306.1:223003-495065	67946	70200	-	ID=QORP01000306.1:223003-495065:hit:13800:3.10.0.0;Name=XP_030118320.1
	multilocus contig1	QORP01000306.1:223003-495065	100553	100858	-	ID=QORP01000306.1:223003-495065:hit:13801:3.10.0.1;Name=XP_030132521.1
	multilocus contig1	QORP01000306.1:223003-495065	107323	109125	-	ID=QORP01000306.1:223003-495065:hit:13833:3.10.0.1;Name=XP_030118373.1
	multilocus contig1	QORP01000306.1:223003-495065	119971	120669	+	ID=QORP01000306.1:223003-495065:hit:13846:3.10.0.1;Name=XP_030131516.1
	multilocus contig1	QORP01000306.1:223003-495065	120762	120914	+	ID=QORP01000306.1:223003-495065:hsp:35670:3.10.0.1;Parent=QORP01000306.1:223003-495065:hit:13815:3.10.0.1;Target=XP_030131566.1 168 213;Gap=M7 D5 M39
	multilocus contig1	QORP01000306.1:223003-495065	146043	146858	+	ID=QORP01000306.1:223003-495065:hit:13855:3.10.0.1;Name=XP_030118363.1
	multilocus contig1	QORP01000306.1:223003-495065	157939	158159	-	ID=QORP01000306.1:223003-495065:hit:13856:3.10.0.1;Name=XP_030129202.1
	multilocus contig1	QORP01000306.1:223003-495065	189768	190196	-	ID=QORP01000306.1:223003-495065:hit:13857:3.10.0.1;Name=XP_030118363.1
	multilocus contig1	QORP01000306.1:223003-495065	249499	249708	+	ID=QORP01000306.1:223003-495065:hit:13828:3.10.0.1;Name=XP_030114187.1
	multilocus contig1	QORP01000306.1:223003-495065	261749	262886	+	ID=QORP01000306.1:223003-495065:hit:13830:3.10.0.1;Name=XP_030118354.1
	multilocus contig2	QORP01000447.1:44527-92406	3132	4895	-	ID=QORP01000447.1:44527-92406:hit:13880:3.10.0.0;Name=XP_030118582.1
	multilocus contig2	QORP01000447.1:44527-92406	9328	11123	+	ID=QORP01000447.1:44527-92406:hit:13986:3.10.0.0;Name=XP_030118565.1
	multilocus contig2	QORP01000447.1:44527-92406	23920	26428	+	ID=QORP01000447.1:44527-92406:hit:14024:3.10.0.0;Name=XP_030118565.1
	multilocus contig2	QORP01000447.1:44527-92406	35436	35528	+	ID=QORP01000447.1:44527-92406:hsp:35922:3.10.0.0;Parent=QORP01000447.1:44527-92406:hit:13932:3.10.0.0;Target=XP_030118565.1 27 57;Gap=M31
	multilocus contig2	QORP01000447.1:44527-92406	35977	37172	+	ID=QORP01000447.1:44527-92406:hit:14009:3.10.0.0;Name=XP_030118592.1
	multilocus contig3	QORP01000564.1:1-38270	3499	5955	+	ID=QORP01000564.1:1-38270:hit:14136:3.10.0.0;Name=XP_030118565.1
	multilocus contig3	QORP01000564.1:1-38270	6412	17345	+	ID=QORP01000564.1:1-38270:hit:14155:3.10.0.0;Name=XP_030118337.1
	multilocus contig3	QORP01000564.1:1-38270	25857	27455	+	ID=QORP01000564.1:1-38270:hit:14120:3.10.0.0;Name=XP_030118592.1
	multilocus contig4	QORP01002133.1:1-57931	8562	11071	+	ID=QORP01002133.1:1-57931:hit:14311:3.10.0.0;Name=XP_030118565.1
	multilocus contig4	QORP01002133.1:1-57931	29089	31592	+	ID=QORP01002133.1:1-57931:hit:14342:3.10.0.0;Name=XP_030118565.1
	multilocus contig4	QORP01002133.1:1-57931	45474	47225	+	ID=QORP01002133.1:1-57931:hit:14373:3.10.0.0;Name=XP_030118565.1
Corvus moneduloides	multilocus contig1	scaffold_71|arrow:543131-691497	9861	10995	+	ID=scaffold_71|arrow:543131-691497:hit:1171:3.10.0.0;Name=XP_030118165.1
	multilocus contig1	scaffold_71|arrow:543131-691497	10996	11529	+	ID=scaffold_71|arrow:543131-691497:hsp:2781:3.10.0.0;Parent=scaffold_71|arrow:543131-691497:hit:1173:3.10.0.0;Target=XP_030118321.1 204 345;Gap=M91 D34 M38 D2 M13
	multilocus contig1	scaffold_71|arrow:543131-691497	27953	28568	+	ID=scaffold_71|arrow:543131-691497:hit:1260:3.10.0.0;Name=XP_030118363.1
	multilocus contig1	scaffold_71|arrow:543131-691497	56218	58041	+	ID=scaffold_71|arrow:543131-691497:hit:1175:3.10.0.0;Name=XP_030118320.1
	multilocus contig1	scaffold_71|arrow:543131-691497	80959	82160	+	ID=scaffold_71|arrow:543131-691497:hit:1192:3.10.0.0;Name=XP_030118587.1
	multilocus contig1	scaffold_71|arrow:543131-691497	98485	99424	+	ID=scaffold_71|arrow:543131-691497:hit:1293:3.10.0.0;Name=XP_030118385.1
	multilocus contig1	scaffold_71|arrow:543131-691497	112774	113947	+	ID=scaffold_71|arrow:543131-691497:hit:1303:3.10.0.0;Name=XP_030118565.1
	multilocus contig1	scaffold_71|arrow:543131-691497	125042	126722	-	ID=scaffold_71|arrow:543131-691497:hit:1304:3.10.0.0;Name=XP_030118322.1
	multilocus contig1	scaffold_71|arrow:543131-691497	133420	133614	+	ID=scaffold_71|arrow:543131-691497:hit:1226:3.10.0.0;Name=XP_030116235.1
	multilocus contig1	scaffold_71|arrow:543131-691497	133829	133943	+	ID=scaffold_71|arrow:543131-691497:hsp:3142:3.10.0.0;Parent=scaffold_71|arrow:543131-691497:hit:1314:3.10.0.0;Target=XP_030116235.1 125 163;Gap=R2 M39
	multilocus contig1	scaffold_71|arrow:543131-691497	137640	139318	-	ID=scaffold_71|arrow:543131-691497:hit:1231:3.10.0.0;Name=XP_030118322.1
	multilocus contig1	scaffold_71|arrow:543131-691497	145696	146623	+	ID=scaffold_71|arrow:543131-691497:hit:1331:3.10.0.0;Name=XP_030118385.1
	multilocus contig2	scaffold_118|arrow:32723-112326	9330	11964	+	ID=scaffold_118|arrow:32723-112326:hit:926:3.10.0.0;Name=XP_030118565.1
	multilocus contig2	scaffold_118|arrow:32723-112326	23735	37060	-	ID=scaffold_118|arrow:32723-112326:hit:863:3.10.0.0;Name=XP_030118575.1
	multilocus contig2	scaffold_118|arrow:32723-112326	37534	37626	-	ID=scaffold_118|arrow:32723-112326:hsp:2174:3.10.0.0;Parent=scaffold_118|arrow:32723-112326:hit:865:3.10.0.0;Target=XP_030118565.1 27 57;Gap=M31
	multilocus contig2	scaffold_118|arrow:32723-112326	75040	76805	-	ID=scaffold_118|arrow:32723-112326:hit:894:3.10.0.0;Name=XP_030118575.1
	multilocus contig2	scaffold_118|arrow:32723-112326	77285	77377	-	ID=scaffold_118|arrow:32723-112326:hsp:2276:3.10.0.0;Parent=scaffold_118|arrow:32723-112326:hit:896:3.10.0.0;Target=XP_030118565.1 27 57;Gap=M31
Eopsaltria-australis	multilocus contig1	QKXG01001406.1:30879-71777	11452	11857	-	ID=QKXG01001406.1:30879-71777:hsp:293:3.10.0.0;Parent=QKXG01001406.1:30879-71777:hit:88:3.10.0.0;Target=XP_030118592.1 12 146;Gap=F1 M135
	multilocus contig1	QKXG01001406.1:30879-71777	13156	13710	-	ID=QKXG01001406.1:30879-71777:hit:120:3.10.0.0;Name=XP_030118385.1
	multilocus contig1	QKXG01001406.1:30879-71777	29161	30578	+	ID=QKXG01001406.1:30879-71777:hit:133:3.10.0.0;Name=XP_030118165.1
	multilocus contig1	QKXG01001406.1:30879-71777	30612	30893	+	ID=QKXG01001406.1:30879-71777:hsp:257:3.10.0.0;Parent=QKXG01001406.1:30879-71777:hit:75:3.10.0.0;Target=XP_030118372.1 203 294;Gap=M71 D2 M21
	multilocus contig1	QKXG01001406.1:30879-71777	30985	31131	+	ID=QKXG01001406.1:30879-71777:hsp:290:3.10.0.0;Parent=QKXG01001406.1:30879-71777:hit:86:3.10.0.0;Target=XP_030118321.1 295 345;Gap=M22 I2 M27
	multilocus contig1	QKXG01001406.1:30879-71777	31176	31355	+	ID=QKXG01001406.1:30879-71777:hsp:261:3.10.0.0;Parent=QKXG01001406.1:30879-71777:hit:76:3.10.0.0;Target=XP_030118322.1 331 390;Gap=M60
	multilocus contig1	QKXG01001406.1:30879-71777	34243	34883	+	ID=QKXG01001406.1:30879-71777:hit:87:3.10.0.0;Name=XP_030118363.1
	multilocus contig2	QKXG01019657.1:1-13584	1200	3583	-	ID=QKXG01019657.1:1-13584:hit:2328:3.10.0.0;Name=XP_030118322.1
	multilocus contig2	QKXG01019657.1:1-13584	2239	3628	-	ID=QKXG01019657.1:1-13584:hit:2324:3.10.0.0;Name=XP_030118165.1
	multilocus contig3	QKXG01000023.1:31729-158930	500	1706	-	ID=QKXG01000023.1:31729-158930:hit:423:3.10.0.0;Name=XP_030116958.1
	multilocus contig3	QKXG01000023.1:31729-158930	2680	2814	-	ID=QKXG01000023.1:31729-158930:hsp:1016:3.10.0.0;Parent=QKXG01000023.1:31729-158930:hit:417:3.10.0.0;Target=XP_030146835.1 34 78;Gap=M45
	multilocus contig3	QKXG01000023.1:31729-158930	5911	6624	-	ID=QKXG01000023.1:31729-158930:hit:433:3.10.0.0;Name=XP_030118168.1
	multilocus contig3	QKXG01000023.1:31729-158930	10608	12340	+	ID=QKXG01000023.1:31729-158930:hit:444:3.10.0.0;Name=XP_030118606.1
	multilocus contig3	QKXG01000023.1:31729-158930	22710	23100	-	ID=QKXG01000023.1:31729-158930:hit:465:3.10.0.0;Name=XP_030118354.1
	multilocus contig3	QKXG01000023.1:31729-158930	36119	36460	-	ID=QKXG01000023.1:31729-158930:hit:656:3.10.0.0;Name=XP_030121533.1
	multilocus contig3	QKXG01000023.1:31729-158930	55293	56744	-	ID=QKXG01000023.1:31729-158930:hit:471:3.10.0.0;Name=XP_030114542.1
	multilocus contig3	QKXG01000023.1:31729-158930	66029	66280	+	ID=QKXG01000023.1:31729-158930:hit:472:3.10.0.0;Name=XP_030118385.1
	multilocus contig3	QKXG01000023.1:31729-158930	68484	70826	-	ID=QKXG01000023.1:31729-158930:hit:478:3.10.0.0;Name=XP_030114352.1
	multilocus contig3	QKXG01000023.1:31729-158930	72241	72663	-	ID=QKXG01000023.1:31729-158930:hit:500:3.10.0.0;Name=XP_030118168.1
	multilocus contig3	QKXG01000023.1:31729-158930	76614	79109	+	ID=QKXG01000023.1:31729-158930:hit:688:3.10.0.0;Name=XP_030118572.1
	multilocus contig3	QKXG01000023.1:31729-158930	81170	81724	-	ID=QKXG01000023.1:31729-158930:hit:718:3.10.0.0;Name=XP_030118385.1
	multilocus contig3	QKXG01000023.1:31729-158930	101862	105513	+	ID=QKXG01000023.1:31729-158930:hit:735:3.10.0.0;Name=XP_030118380.1
	multilocus contig3	QKXG01000023.1:31729-158930	115503	116616	-	ID=QKXG01000023.1:31729-158930:hit:736:3.10.0.0;Name=XP_030118592.1
	multilocus contig3	QKXG01000023.1:31729-158930	120666	121118	+	ID=QKXG01000023.1:31729-158930:hit:576:3.10.0.0;Name=XP_030118168.1
	multilocus contig3	QKXG01000023.1:31729-158930	123990	126275	+	ID=QKXG01000023.1:31729-158930:hit:577:3.10.0.0;Name=XP_030114352.1
	multilocus contig4	QKXG01000361.1:51545-217426	783	1166	+	ID=QKXG01000361.1:51545-217426:hit:920:3.10.0.0;Name=XP_030118363.1
	multilocus contig4	QKXG01000361.1:51545-73347	783	1166	+	ID=QKXG01000361.1:51545-73347:hit:3875:3.10.0.0;Name=XP_030118363.1
	multilocus contig4	QKXG01000361.1:51545-217426	10001	11832	-	ID=QKXG01000361.1:51545-217426:hit:927:3.10.0.0;Name=XP_030118354.1
	multilocus contig4	QKXG01000361.1:51545-73347	10001	11832	-	ID=QKXG01000361.1:51545-73347:hit:3880:3.10.0.0;Name=XP_030118354.1
	multilocus contig4	QKXG01000361.1:51545-217426	13079	13616	-	ID=QKXG01000361.1:51545-217426:hit:1091:3.10.0.0;Name=XP_030117002.1
	multilocus contig4	QKXG01000361.1:51545-73347	13079	13616	-	ID=QKXG01000361.1:51545-73347:hit:3941:3.10.0.0;Name=XP_030117002.1
	multilocus contig4	QKXG01000361.1:51545-217426	15893	16549	+	ID=QKXG01000361.1:51545-217426:hit:954:3.10.0.0;Name=XP_030118168.1
	multilocus contig4	QKXG01000361.1:51545-73347	15893	16549	+	ID=QKXG01000361.1:51545-73347:hit:3909:3.10.0.0;Name=XP_030118168.1
	multilocus contig4	QKXG01000361.1:51545-217426	19568	22474	+	ID=QKXG01000361.1:51545-217426:hit:1095:3.10.0.0;Name=XP_030146835.1
	multilocus contig4	QKXG01000361.1:51545-217426	23345	23485	+	ID=QKXG01000361.1:51545-217426:hit:1099:3.10.0.0;Name=XP_030117264.1
	multilocus contig4	QKXG01000361.1:51545-217426	40532	41381	+	ID=QKXG01000361.1:51545-217426:hit:969:3.10.0.0;Name=XP_030118363.1
	multilocus contig4	QKXG01000361.1:51545-217426	55434	57395	+	ID=QKXG01000361.1:51545-217426:hit:970:3.10.0.0;Name=XP_030118320.1
	multilocus contig4	QKXG01000361.1:51545-217426	67275	67945	-	ID=QKXG01000361.1:51545-217426:hit:1108:3.10.0.0;Name=XP_030118363.1
	multilocus contig4	QKXG01000361.1:51545-217426	86192	86727	-	ID=QKXG01000361.1:51545-217426:hit:979:3.10.0.0;Name=XP_030131567.1
	multilocus contig4	QKXG01000361.1:51545-217426	91918	92482	+	ID=QKXG01000361.1:51545-217426:hit:988:3.10.0.0;Name=XP_030131513.1
	multilocus contig4	QKXG01000361.1:51545-217426	97678	98266	-	ID=QKXG01000361.1:51545-217426:hit:1124:3.10.0.0;Name=XP_030118363.1
	multilocus contig4	QKXG01000361.1:51545-217426	99600	100021	-	ID=QKXG01000361.1:51545-217426:hit:1003:3.10.0.0;Name=XP_030118597.1
	multilocus contig4	QKXG01000361.1:51545-217426	151905	154124	+	ID=QKXG01000361.1:51545-217426:hit:1133:3.10.0.0;Name=XP_030146835.1
	multilocus contig4	QKXG01000361.1:51545-217426	154995	155171	+	ID=QKXG01000361.1:51545-217426:hit:1131:3.10.0.0;Name=XP_030117264.1
	multilocus contig4	QKXG01000361.1:51545-217426	156471	158338	+	ID=QKXG01000361.1:51545-217426:hit:1027:3.10.0.0;Name=XP_030118572.1
	multilocus contig4	QKXG01000361.1:51545-217426	160112	160720	-	ID=QKXG01000361.1:51545-217426:hit:1180:3.10.0.0;Name=XP_030114217.1
	multilocus contig5	QKXG01000383.1:90094-154819	703	1891	-	ID=QKXG01000383.1:90094-154819:hit:1245:3.10.0.0;Name=XP_030146835.1
	multilocus contig5	QKXG01000383.1:90094-154819	6040	6663	-	ID=QKXG01000383.1:90094-154819:hit:1246:3.10.0.0;Name=XP_030118168.1
	multilocus contig5	QKXG01000383.1:90094-154819	10548	12926	+	ID=QKXG01000383.1:90094-154819:hit:1256:3.10.0.0;Name=XP_030118565.1
	multilocus contig5	QKXG01000383.1:90094-154819	21882	32355	-	ID=QKXG01000383.1:90094-154819:hit:1283:3.10.0.0;Name=XP_030118354.1
	multilocus contig5	QKXG01000383.1:90094-154819	33689	36274	-	ID=QKXG01000383.1:90094-154819:hit:1397:3.10.0.0;Name=XP_030118320.1
	multilocus contig5	QKXG01000383.1:90094-154819	42654	43030	-	ID=QKXG01000383.1:90094-154819:hit:1307:3.10.0.0;Name=XP_030118597.1
	multilocus contig5	QKXG01000383.1:90094-154819	54726	56598	-	ID=QKXG01000383.1:90094-154819:hit:1398:3.10.0.0;Name=XP_030118572.1
	multilocus contig6	QKXG01001210.1:36795-92924	1970	2395	+	ID=QKXG01001210.1:36795-92924:hit:1488:3.10.0.0;Name=XP_030118597.1
	multilocus contig6	QKXG01001210.1:36795-92924	2406	2549	+	ID=QKXG01001210.1:36795-92924:hsp:3447:3.10.0.0;Parent=QKXG01001210.1:36795-92924:hit:1484:3.10.0.0;Target=XP_030118354.1 189 236;Gap=M48
	multilocus contig6	QKXG01001210.1:36795-92924	3840	4433	+	ID=QKXG01001210.1:36795-92924:hit:1610:3.10.0.0;Name=XP_030118363.1
	multilocus contig6	QKXG01001210.1:36795-92924	9990	11832	-	ID=QKXG01001210.1:36795-92924:hit:1491:3.10.0.0;Name=XP_030118572.1
	multilocus contig6	QKXG01001210.1:36795-92924	13169	13723	-	ID=QKXG01001210.1:36795-92924:hit:1641:3.10.0.0;Name=XP_030118380.1
	multilocus contig6	QKXG01001210.1:36795-92924	19144	19829	+	ID=QKXG01001210.1:36795-92924:hit:1525:3.10.0.0;Name=XP_030118363.1
	multilocus contig6	QKXG01001210.1:36795-92924	21153	22165	+	ID=QKXG01001210.1:36795-92924:hit:1527:3.10.0.0;Name=XP_030131506.1
	multilocus contig6	QKXG01001210.1:36795-92924	24565	24977	+	ID=QKXG01001210.1:36795-92924:hit:1541:3.10.0.0;Name=XP_030118354.1
	multilocus contig6	QKXG01001210.1:36795-92924	33921	35128	-	ID=QKXG01001210.1:36795-92924:hit:1563:3.10.0.0;Name=XP_030116958.1
	multilocus contig6	QKXG01001210.1:36795-92924	36118	36237	-	ID=QKXG01001210.1:36795-92924:hsp:3590:3.10.0.0;Parent=QKXG01001210.1:36795-92924:hit:1551:3.10.0.0;Target=XP_030114352.1 78 117;Gap=M40
	multilocus contig6	QKXG01001210.1:36795-92924	39641	40292	-	ID=QKXG01001210.1:36795-92924:hit:1573:3.10.0.0;Name=XP_030118168.1
	multilocus contig6	QKXG01001210.1:36795-92924	42586	42853	+	ID=QKXG01001210.1:36795-92924:hit:1689:3.10.0.0;Name=XP_030116195.1
	multilocus contig6	QKXG01001210.1:36795-92924	43696	46130	+	ID=QKXG01001210.1:36795-92924:hit:1699:3.10.0.0;Name=XP_030118565.1
	multilocus contig6	QKXG01001210.1:36795-92924	51799	52672	-	ID=QKXG01001210.1:36795-92924:hit:1721:3.10.0.0;Name=XP_030118363.1
	multilocus contig7	QKXG01001891.1:204818-260307	150	9438	-	ID=QKXG01001891.1:204818-260307:hit:1783:3.10.0.0;Name=XP_030118354.1
	multilocus contig7	QKXG01001891.1:204818-260307	10681	11260	-	ID=QKXG01001891.1:204818-260307:hit:1900:3.10.0.0;Name=XP_030117215.1
	multilocus contig7	QKXG01001891.1:204818-260307	13492	14265	+	ID=QKXG01001891.1:204818-260307:hit:1816:3.10.0.0;Name=XP_030118168.1
	multilocus contig7	QKXG01001891.1:204818-260307	17347	18609	+	ID=QKXG01001891.1:204818-260307:hit:1905:3.10.0.0;Name=XP_030146835.1
	multilocus contig7	QKXG01001891.1:204818-260307	19481	19620	+	ID=QKXG01001891.1:204818-260307:hit:1908:3.10.0.0;Name=XP_030117264.1
	multilocus contig7	QKXG01001891.1:204818-260307	21708	22400	-	ID=QKXG01001891.1:204818-260307:hit:1917:3.10.0.0;Name=XP_030118385.1
	multilocus contig7	QKXG01001891.1:204818-260307	26980	27620	+	ID=QKXG01001891.1:204818-260307:hit:1832:3.10.0.0;Name=XP_030118363.1
	multilocus contig7	QKXG01001891.1:204818-260307	43679	45490	+	ID=QKXG01001891.1:204818-260307:hit:1921:3.10.0.0;Name=XP_030118572.1
	multilocus contig7	QKXG01001891.1:204818-260307	51942	52202	+	ID=QKXG01001891.1:204818-260307:hsp:4306:3.10.0.0;Parent=QKXG01001891.1:204818-260307:hit:1851:3.10.0.0;Target=XP_030118597.1 106 192;Gap=M87
	multilocus contig8	QKXG01002127.1:8474-34505	9944	12266	+	ID=QKXG01002127.1:8474-34505:hit:2017:3.10.0.0;Name=XP_030118565.1
	multilocus contig8	QKXG01002127.1:8474-34505	13614	14432	+	ID=QKXG01002127.1:8474-34505:hit:2018:3.10.0.0;Name=XP_030118565.1
	multilocus contig8	QKXG01002127.1:8474-34505	15038	15350	+	ID=QKXG01002127.1:8474-34505:hsp:4878:3.10.0.0;Parent=QKXG01002127.1:8474-34505:hit:2036:3.10.0.0;Target=XP_030118579.1 70 173;Gap=M104 F1
	multilocus contig8	QKXG01002127.1:8474-34505	15913	16032	+	ID=QKXG01002127.1:8474-34505:hsp:4596:3.10.0.0;Parent=QKXG01002127.1:8474-34505:hit:1976:3.10.0.0;Target=XP_030118572.1 209 248;Gap=M40
	multilocus contig9	QKXG01002132.1:188567-228596	306	2611	-	ID=QKXG01002132.1:188567-228596:hit:2080:3.10.0.0;Name=XP_030114007.1
	multilocus contig9	QKXG01002132.1:188567-228596	5616	6269	-	ID=QKXG01002132.1:188567-228596:hit:2091:3.10.0.0;Name=XP_030118168.1
	multilocus contig9	QKXG01002132.1:188567-228596	8423	8716	+	ID=QKXG01002132.1:188567-228596:hit:2100:3.10.0.0;Name=XP_030118694.1
	multilocus contig9	QKXG01002132.1:188567-228596	9596	12431	+	ID=QKXG01002132.1:188567-228596:hit:2199:3.10.0.0;Name=XP_030118565.1
	multilocus contig9	QKXG01002132.1:188567-228596	23301	24105	-	ID=QKXG01002132.1:188567-228596:hit:2221:3.10.0.0;Name=XP_030118363.1
	multilocus contig9	QKXG01002132.1:188567-228596	28256	30029	-	ID=QKXG01002132.1:188567-228596:hit:2145:3.10.0.0;Name=XP_030118322.1
Geothlypis trichas	multilocus contig1	QKXG01001406.1:30879-71777	451	11791	-	ID=QKXG01001406.1:30879-71777:hit:48:3.10.0.0;Name=XP_030118565.1
	multilocus contig1	scaffold_120|arrow:1-113501	5310	7672	-	ID=scaffold_120|arrow:1-113501:hit:673:3.10.0.0;Name=XP_030118572.1
	multilocus contig1	scaffold_120|arrow:1-113501	15122	16094	+	ID=scaffold_120|arrow:1-113501:hit:627:3.10.0.0;Name=XP_030118334.1
	multilocus contig1	scaffold_120|arrow:1-113501	30235	31044	+	ID=scaffold_120|arrow:1-113501:hit:706:3.10.0.0;Name=XP_030118363.1
	multilocus contig1	scaffold_120|arrow:1-113501	42854	43291	+	ID=scaffold_120|arrow:1-113501:hit:707:3.10.0.0;Name=XP_030116235.1
	multilocus contig1	scaffold_120|arrow:1-113501	49107	49912	-	ID=scaffold_120|arrow:1-113501:hit:708:3.10.0.0;Name=XP_030118363.1
	multilocus contig1	scaffold_120|arrow:1-113501	54502	55347	+	ID=scaffold_120|arrow:1-113501:hit:633:3.10.0.0;Name=XP_030118168.1
	multilocus contig1	scaffold_120|arrow:1-113501	58412	59643	+	ID=scaffold_120|arrow:1-113501:hit:640:3.10.0.0;Name=XP_030146835.1
	multilocus contig1	scaffold_120|arrow:1-113501	60480	60698	+	ID=scaffold_120|arrow:1-113501:hsp:1681:3.10.0.0;Parent=scaffold_120|arrow:1-113501:hit:636:3.10.0.0;Target=XP_030113733.1 124 199;Gap=M25 I3 M48
	multilocus contig1	scaffold_120|arrow:1-113501	65292	75981	+	ID=scaffold_120|arrow:1-113501:hit:739:3.10.0.0;Name=XP_030118380.1
	multilocus contig1	scaffold_120|arrow:1-113501	101454	103513	-	ID=scaffold_120|arrow:1-113501:hit:741:3.10.0.0;Name=XP_030118372.1
	multilocus contig1	scaffold_120|arrow:1-113501	109387	110218	+	ID=scaffold_120|arrow:1-113501:hit:750:3.10.0.0;Name=XP_030118363.1
	multilocus contig2	scaffold_35|arrow:3213402-3387974	7538	8281	-	ID=scaffold_35|arrow:3213402-3387974:hit:393:3.10.0.0;Name=XP_030118168.1
	multilocus contig2	scaffold_35|arrow:3213402-3387974	9614	11664	+	ID=scaffold_35|arrow:3213402-3387974:hit:456:3.10.0.0;Name=XP_030118565.1
	multilocus contig2	scaffold_35|arrow:3213402-3387974	36695	37501	-	ID=scaffold_35|arrow:3213402-3387974:hit:478:3.10.0.0;Name=XP_030118363.1
	multilocus contig2	scaffold_35|arrow:3213402-3387974	43221	44207	-	ID=scaffold_35|arrow:3213402-3387974:hit:426:3.10.0.0;Name=XP_030118334.1
	multilocus contig2	scaffold_35|arrow:3213402-3387974	60803	61576	-	ID=scaffold_35|arrow:3213402-3387974:hit:483:3.10.0.0;Name=XP_030134240.1
	multilocus contig2	scaffold_35|arrow:3213402-3387974	103335	103772	+	ID=scaffold_35|arrow:3213402-3387974:hit:484:3.10.0.0;Name=XP_030116235.1
	multilocus contig2	scaffold_35|arrow:3213402-3387974	109135	109491	+	ID=scaffold_35|arrow:3213402-3387974:hit:432:3.10.0.0;Name=XP_030117004.1
	multilocus contig2	scaffold_35|arrow:3213402-3387974	162596	164129	+	ID=scaffold_35|arrow:3213402-3387974:hit:442:3.10.0.0;Name=XP_030117864.1
	multilocus contig2	scaffold_35|arrow:3213402-3387974	164301	164577	+	ID=scaffold_35|arrow:3213402-3387974:hsp:1415:3.10.0.0;Parent=scaffold_35|arrow:3213402-3387974:hit:487:3.10.0.0;Target=XP_030118372.1 204 294;Gap=R1 M6 F2 M35 F1 F1 M48 F1
	multilocus contig2	scaffold_35|arrow:3213402-3387974	164663	164902	+	ID=scaffold_35|arrow:3213402-3387974:hsp:1467:3.10.0.0;Parent=scaffold_35|arrow:3213402-3387974:hit:496:3.10.0.0;Target=XP_030118321.1 295 375;Gap=R1 M23 I1 M27 F1 M30
	multilocus contig2	scaffold_35|arrow:3213402-3387974	164963	165034	+	ID=scaffold_35|arrow:3213402-3387974:hsp:1270:3.10.0.0;Parent=scaffold_35|arrow:3213402-3387974:hit:435:3.10.0.0;Target=XP_030118322.1 367 390;Gap=M24
	multilocus contig3	scaffold_488|arrow:1-29575	1258	3414	-	ID=scaffold_488|arrow:1-29575:hit:178:3.10.0.0;Name=XP_030118607.1
	multilocus contig3	scaffold_488|arrow:1-29575	8710	10952	+	ID=scaffold_488|arrow:1-29575:hit:233:3.10.0.0;Name=XP_030118565.1
	multilocus contig3	scaffold_488|arrow:1-29575	12606	19575	+	ID=scaffold_488|arrow:1-29575:hit:231:3.10.0.0;Name=XP_030118565.1
Hirundo rustica	multilocus contig1	QRBI01000100.1:369665-3963410	10001	11824	-	ID=QRBI01000100.1:369665-3963410:hit:5899:3.10.0.0;Name=XP_030118593.1
	multilocus contig1	QRBI01000100.1:369665-3963410	27194	28343	-	ID=QRBI01000100.1:369665-3963410:hit:5893:3.10.0.0;Name=XP_030125864.1
	multilocus contig1	QRBI01000100.1:369665-3963410	29942	30242	-	ID=QRBI01000100.1:369665-3963410:hit:5928:3.10.0.0;Name=XP_030116961.1
	multilocus contig1	QRBI01000100.1:369665-3963410	336017	337190	+	ID=QRBI01000100.1:369665-3963410:hit:5945:3.10.0.3;Name=XP_030125864.1
	multilocus contig1	QRBI01000100.1:369665-3963410	345763	346710	+	ID=QRBI01000100.1:369665-3963410:hit:5932:3.10.0.3;Name=XP_030118354.1
	multilocus contig1	QRBI01000100.1:369665-3963410	384560	386079	+	ID=QRBI01000100.1:369665-3963410:hit:5942:3.10.0.3;Name=XP_030118165.1
	multilocus contig1	QRBI01000100.1:369665-3963410	386356	386628	+	ID=QRBI01000100.1:369665-3963410:hsp:16219:3.10.0.3;Parent=QRBI01000100.1:369665-3963410:hit:5933:3.10.0.3;Target=XP_030118322.1 207 297;Gap=M91
	multilocus contig1	QRBI01000100.1:369665-3963410	386715	386957	+	ID=QRBI01000100.1:369665-3963410:hsp:16319:3.10.0.3;Parent=QRBI01000100.1:369665-3963410:hit:5957:3.10.0.3;Target=XP_030118321.1 295 375;Gap=R1 M2 D1 M21 I1 M27 F1 M30
	multilocus contig1	QRBI01000100.1:369665-3963410	387047	387108	+	ID=QRBI01000100.1:369665-3963410:hsp:16280:3.10.0.3;Parent=QRBI01000100.1:369665-3963410:hit:5949:3.10.0.3;Target=XP_030118372.1 334 354;Gap=R1 M21
	multilocus contig1	QRBI01000100.1:369665-3963410	389884	390282	+	ID=QRBI01000100.1:369665-3963410:hit:5988:3.10.0.4;Name=XP_030139791.1
	multilocus contig1	QRBI01000100.1:369665-3963410	410173	411950	+	ID=QRBI01000100.1:369665-3963410:hit:5992:3.10.0.4;Name=XP_030118354.1
	multilocus contig1	QRBI01000100.1:369665-3963410	422959	423494	-	ID=QRBI01000100.1:369665-3963410:hit:6000:3.10.0.4;Name=XP_030118363.1
	multilocus contig1	QRBI01000100.1:369665-3963410	519413	527623	+	ID=QRBI01000100.1:369665-3963410:hit:6102:3.10.0.5;Name=XP_030114298.1
	multilocus contig1	QRBI01000100.1:369665-3963410	529399	530572	+	ID=QRBI01000100.1:369665-3963410:hit:6109:3.10.0.5;Name=XP_030125864.1
	multilocus contig1	QRBI01000100.1:369665-3963410	535539	536518	+	ID=QRBI01000100.1:369665-3963410:hit:6025:3.10.0.5;Name=XP_030118354.1
	multilocus contig1	QRBI01000100.1:369665-3963410	548046	549853	+	ID=QRBI01000100.1:369665-3963410:hit:6116:3.10.0.5;Name=XP_030118354.1
	multilocus contig1	QRBI01000100.1:369665-3963410	561456	562244	-	ID=QRBI01000100.1:369665-3963410:hit:6124:3.10.0.5;Name=XP_030118363.1
	multilocus contig1	QRBI01000100.1:369665-3963410	575515	576688	+	ID=QRBI01000100.1:369665-3963410:hit:6125:3.10.0.5;Name=XP_030125864.1
	multilocus contig1	QRBI01000100.1:369665-3963410	584094	584492	-	ID=QRBI01000100.1:369665-3963410:hit:6127:3.10.0.5;Name=XP_030139791.1
	multilocus contig1	QRBI01000100.1:369665-3963410	586494	587631	+	ID=QRBI01000100.1:369665-3963410:hit:6132:3.10.0.5;Name=XP_030118354.1
	multilocus contig1	QRBI01000100.1:369665-3963410	626051	626979	-	ID=QRBI01000100.1:369665-3963410:hit:6140:3.10.0.6;Name=XP_030125864.1
	multilocus contig1	QRBI01000100.1:369665-3963410	667507	668149	+	ID=QRBI01000100.1:369665-3963410:hit:6142:3.10.0.6;Name=XP_030118363.1
	multilocus contig1	QRBI01000100.1:369665-3963410	692905	693883	+	ID=QRBI01000100.1:369665-3963410:hit:6146:3.10.0.7;Name=XP_030118354.1
	multilocus contig1	QRBI01000100.1:369665-3963410	719415	720432	+	ID=QRBI01000100.1:369665-3963410:hit:6204:3.10.0.7;Name=XP_030118593.1
	multilocus contig1	QRBI01000100.1:369665-3963410	777797	778970	-	ID=QRBI01000100.1:369665-3963410:hit:6209:3.10.0.7;Name=XP_030125864.1
	multilocus contig1	QRBI01000100.1:369665-3963410	780576	782350	-	ID=QRBI01000100.1:369665-3963410:hit:6249:3.10.0.7;Name=XP_030116961.1
	multilocus contig1	QRBI01000100.1:369665-3963410	782825	783034	-	ID=QRBI01000100.1:369665-3963410:hsp:17033:3.10.0.7;Parent=QRBI01000100.1:369665-3963410:hit:6165:3.10.0.7;Target=XP_030113322.1 676 751;Gap=M54 I6 M16
	multilocus contig1	QRBI01000100.1:369665-3963410	783332	788588	-	ID=QRBI01000100.1:369665-3963410:hit:6189:3.10.0.7;Name=XP_030113327.1
	multilocus contig1	QRBI01000100.1:369665-3963410	788862	789059	-	ID=QRBI01000100.1:369665-3963410:hsp:17020:3.10.0.7;Parent=QRBI01000100.1:369665-3963410:hit:6163:3.10.0.7;Target=XP_030114162.1 208 265;Gap=M16 D5 M15 D3 M27
	multilocus contig1	QRBI01000100.1:369665-3963410	797593	799392	+	ID=QRBI01000100.1:369665-3963410:hit:6322:3.10.0.8;Name=XP_030118354.1
	multilocus contig1	QRBI01000100.1:369665-3963410	811774	812561	-	ID=QRBI01000100.1:369665-3963410:hit:6346:3.10.0.8;Name=XP_030118363.1
	multilocus contig1	QRBI01000100.1:369665-3963410	828242	829183	+	ID=QRBI01000100.1:369665-3963410:hit:6283:3.10.0.8;Name=XP_030118334.1
	multilocus contig1	QRBI01000100.1:369665-3963410	853607	854225	+	ID=QRBI01000100.1:369665-3963410:hit:6347:3.10.0.8;Name=XP_030118363.1
	multilocus contig1	QRBI01000100.1:369665-3963410	872741	874559	+	ID=QRBI01000100.1:369665-3963410:hit:6351:3.10.0.8;Name=XP_030118354.1
	multilocus contig1	QRBI01000100.1:369665-3963410	884868	885499	+	ID=QRBI01000100.1:369665-3963410:hit:6315:3.10.0.8;Name=XP_030118363.1
	multilocus contig1	QRBI01000100.1:369665-3963410	897599	898571	-	ID=QRBI01000100.1:369665-3963410:hit:6410:3.10.0.9;Name=XP_030118354.1
	multilocus contig1	QRBI01000100.1:369665-3963410	941138	941517	-	ID=QRBI01000100.1:369665-3963410:hit:6365:3.10.0.9;Name=XP_030118595.1
	multilocus contig1	QRBI01000100.1:369665-3963410	950322	958663	+	ID=QRBI01000100.1:369665-3963410:hit:6368:3.10.0.9;Name=XP_030114162.1
	multilocus contig1	QRBI01000100.1:369665-3963410	958490	958663	+	ID=QRBI01000100.1:369665-3963410:hsp:17897:3.10.0.9;Parent=QRBI01000100.1:369665-3963410:hit:6368:3.10.0.9;Target=XP_030114162.1 668 725;Gap=M58
	multilocus contig1	QRBI01000100.1:369665-3963410	960411	961470	+	ID=QRBI01000100.1:369665-3963410:hit:6435:3.10.0.9;Name=XP_030125864.1
	multilocus contig1	QRBI01000100.1:369665-3963410	968826	969946	+	ID=QRBI01000100.1:369665-3963410:hit:6439:3.10.0.9;Name=XP_030118354.1
	multilocus contig1	QRBI01000100.1:369665-3963410	988792	989342	+	ID=QRBI01000100.1:369665-3963410:hit:6409:3.10.0.9;Name=XP_030118568.1
	multilocus contig1	QRBI01000100.1:369665-3963410	998685	999480	+	ID=QRBI01000100.1:369665-3963410:hit:6452:3.10.0.10;Name=XP_030118363.1
	multilocus contig1	QRBI01000100.1:369665-3963410	1023579	1024204	+	ID=QRBI01000100.1:369665-3963410:hit:6448:3.10.0.10;Name=XP_030118363.1
	multilocus contig1	QRBI01000100.1:369665-3963410	1048792	1049411	+	ID=QRBI01000100.1:369665-3963410:hit:6449:3.10.0.10;Name=XP_030118363.1
	multilocus contig1	QRBI01000100.1:369665-3963410	1082621	1083798	-	ID=QRBI01000100.1:369665-3963410:hit:6455:3.10.0.10;Name=XP_030118385.1
	multilocus contig1	QRBI01000100.1:369665-3963410	1104647	1115660	-	ID=QRBI01000100.1:369665-3963410:hit:6479:3.10.0.11;Name=XP_030118569.1
	multilocus contig1	QRBI01000100.1:369665-3963410	1128909	1130977	+	ID=QRBI01000100.1:369665-3963410:hit:6501:3.10.0.11;Name=XP_030118337.1
	multilocus contig1	QRBI01000100.1:369665-3963410	1158488	1159273	+	ID=QRBI01000100.1:369665-3963410:hit:6577:3.10.0.11;Name=XP_030118363.1
	multilocus contig1	QRBI01000100.1:369665-3963410	1175705	1176322	+	ID=QRBI01000100.1:369665-3963410:hit:6578:3.10.0.11;Name=XP_030118363.1
	multilocus contig1	QRBI01000100.1:369665-3963410	1287281	1287987	-	ID=QRBI01000100.1:369665-3963410:hit:6580:3.10.0.12;Name=XP_030118363.1
	multilocus contig1	QRBI01000100.1:369665-3963410	1298872	1300014	+	ID=QRBI01000100.1:369665-3963410:hit:6665:3.10.0.13;Name=XP_030118573.1
	multilocus contig1	QRBI01000100.1:369665-3963410	1300588	1300695	+	ID=QRBI01000100.1:369665-3963410:hsp:18731:3.10.0.13;Parent=QRBI01000100.1:369665-3963410:hit:6603:3.10.0.13;Target=XP_030118337.1 291 326;Gap=M36
	multilocus contig1	QRBI01000100.1:369665-3963410	1311377	1312184	-	ID=QRBI01000100.1:369665-3963410:hit:6674:3.10.0.13;Name=XP_030118363.1
	multilocus contig1	QRBI01000100.1:369665-3963410	1327064	1327860	+	ID=QRBI01000100.1:369665-3963410:hit:6675:3.10.0.13;Name=XP_030118363.1
	multilocus contig1	QRBI01000100.1:369665-3963410	1350974	1359087	+	ID=QRBI01000100.1:369665-3963410:hit:6616:3.10.0.13;Name=XP_030118606.1
	multilocus contig1	QRBI01000100.1:369665-3963410	1367945	1368740	+	ID=QRBI01000100.1:369665-3963410:hit:6703:3.10.0.13;Name=XP_030118363.1
	multilocus contig1	QRBI01000100.1:369665-3963410	1387047	1388090	-	ID=QRBI01000100.1:369665-3963410:hit:6648:3.10.0.13;Name=XP_030118566.1
	multilocus contig1	QRBI01000100.1:369665-3963410	1442048	1443081	-	ID=QRBI01000100.1:369665-3963410:hit:6734:3.10.0.14;Name=XP_030118354.1
	multilocus contig1	QRBI01000100.1:369665-3963410	1454907	1455469	+	ID=QRBI01000100.1:369665-3963410:hit:6743:3.10.0.14;Name=XP_030118606.1
	multilocus contig1	QRBI01000100.1:369665-3963410	1456033	1456140	+	ID=QRBI01000100.1:369665-3963410:hsp:19122:3.10.0.14;Parent=QRBI01000100.1:369665-3963410:hit:6740:3.10.0.14;Target=XP_030118593.1 213 248;Gap=M36
	multilocus contig1	QRBI01000100.1:369665-3963410	1474418	1475214	-	ID=QRBI01000100.1:369665-3963410:hit:6757:3.10.0.14;Name=XP_030118363.1
	multilocus contig1	QRBI01000100.1:369665-3963410	1494515	1496352	-	ID=QRBI01000100.1:369665-3963410:hit:6859:3.10.0.15;Name=XP_030118354.1
	multilocus contig1	QRBI01000100.1:369665-3963410	1502868	1513437	+	ID=QRBI01000100.1:369665-3963410:hit:6804:3.10.0.15;Name=XP_030114211.1
	multilocus contig1	QRBI01000100.1:369665-3963410	1515217	1516294	+	ID=QRBI01000100.1:369665-3963410:hit:6813:3.10.0.15;Name=XP_030125864.1
	multilocus contig1	QRBI01000100.1:369665-3963410	1559129	1560902	-	ID=QRBI01000100.1:369665-3963410:hit:6819:3.10.0.15;Name=XP_030118354.1
	multilocus contig1	QRBI01000100.1:369665-3963410	1574533	1574867	+	ID=QRBI01000100.1:369665-3963410:hit:6844:3.10.0.15;Name=XP_030118579.1
	multilocus contig1	QRBI01000100.1:369665-3963410	1575440	1575544	+	ID=QRBI01000100.1:369665-3963410:hsp:19497:3.10.0.15;Parent=QRBI01000100.1:369665-3963410:hit:6843:3.10.0.15;Target=XP_030118354.1 211 245;Gap=M35
	multilocus contig1	QRBI01000100.1:369665-3963410	1598368	1599074	+	ID=QRBI01000100.1:369665-3963410:hit:6960:3.10.0.16;Name=XP_030118363.1
	multilocus contig1	QRBI01000100.1:369665-3963410	1623910	1625083	-	ID=QRBI01000100.1:369665-3963410:hit:6961:3.10.0.16;Name=XP_030125864.1
	multilocus contig1	QRBI01000100.1:369665-3963410	1626689	1628462	-	ID=QRBI01000100.1:369665-3963410:hit:7001:3.10.0.16;Name=XP_030116961.1
	multilocus contig1	QRBI01000100.1:369665-3963410	1628845	1629087	-	ID=QRBI01000100.1:369665-3963410:hsp:19898:3.10.0.16;Parent=QRBI01000100.1:369665-3963410:hit:6949:3.10.0.16;Target=XP_030114099.1 113 186;Gap=M34 I3 M19 D10 M18
	multilocus contig1	QRBI01000100.1:369665-3963410	1629445	1634711	-	ID=QRBI01000100.1:369665-3963410:hit:6942:3.10.0.16;Name=XP_030113327.1
	multilocus contig1	QRBI01000100.1:369665-3963410	1634985	1635182	-	ID=QRBI01000100.1:369665-3963410:hsp:19742:3.10.0.16;Parent=QRBI01000100.1:369665-3963410:hit:6916:3.10.0.16;Target=XP_030114162.1 208 265;Gap=M16 D5 M15 D3 M27
	multilocus contig1	QRBI01000100.1:369665-3963410	1655600	1656384	-	ID=QRBI01000100.1:369665-3963410:hit:7003:3.10.0.16;Name=XP_030118363.1
	multilocus contig1	QRBI01000100.1:369665-3963410	1676126	1676524	-	ID=QRBI01000100.1:369665-3963410:hit:7004:3.10.0.16;Name=XP_030139791.1
	multilocus contig1	QRBI01000100.1:369665-3963410	1681843	1682767	+	ID=QRBI01000100.1:369665-3963410:hit:6958:3.10.0.16;Name=XP_030125864.1
	multilocus contig1	QRBI01000100.1:369665-3963410	1696098	1696881	+	ID=QRBI01000100.1:369665-3963410:hit:7066:3.10.0.17;Name=XP_030118363.1
	multilocus contig1	QRBI01000100.1:369665-3963410	1716487	1718294	-	ID=QRBI01000100.1:369665-3963410:hit:7070:3.10.0.17;Name=XP_030118354.1
	multilocus contig1	QRBI01000100.1:369665-3963410	1747763	1749538	-	ID=QRBI01000100.1:369665-3963410:hit:7040:3.10.0.17;Name=XP_030118354.1
	multilocus contig1	QRBI01000100.1:369665-3963410	1768688	1769612	-	ID=QRBI01000100.1:369665-3963410:hit:7064:3.10.0.17;Name=XP_030125864.1
	multilocus contig1	QRBI01000100.1:369665-3963410	1803230	1805045	-	ID=QRBI01000100.1:369665-3963410:hit:7157:3.10.0.18;Name=XP_030118354.1
	multilocus contig1	QRBI01000100.1:369665-3963410	1822310	1823194	-	ID=QRBI01000100.1:369665-3963410:hit:7164:3.10.0.18;Name=XP_030113613.1
	multilocus contig1	QRBI01000100.1:369665-3963410	1825623	1826158	-	ID=QRBI01000100.1:369665-3963410:hit:7123:3.10.0.18;Name=XP_030118363.1
	multilocus contig1	QRBI01000100.1:369665-3963410	1861802	1862776	+	ID=QRBI01000100.1:369665-3963410:hit:7174:3.10.0.18;Name=XP_030118354.1
	multilocus contig1	QRBI01000100.1:369665-3963410	1882604	1883391	-	ID=QRBI01000100.1:369665-3963410:hit:7182:3.10.0.18;Name=XP_030118363.1
	multilocus contig1	QRBI01000100.1:369665-3963410	2060628	2061726	+	ID=QRBI01000100.1:369665-3963410:hit:7215:3.10.0.20;Name=XP_030118593.1
	multilocus contig1	QRBI01000100.1:369665-3963410	2062303	2062410	+	ID=QRBI01000100.1:369665-3963410:hsp:20792:3.10.0.20;Parent=QRBI01000100.1:369665-3963410:hit:7186:3.10.0.20;Target=XP_030118354.1 211 246;Gap=M36
	multilocus contig1	QRBI01000100.1:369665-3963410	2077590	2078020	+	ID=QRBI01000100.1:369665-3963410:hit:7212:3.10.0.20;Name=XP_030118576.1
	multilocus contig1	QRBI01000100.1:369665-3963410	2204168	2205093	+	ID=QRBI01000100.1:369665-3963410:hit:7226:3.10.0.22;Name=XP_030125864.1
	multilocus contig1	QRBI01000100.1:369665-3963410	2215238	2217036	+	ID=QRBI01000100.1:369665-3963410:hit:7252:3.10.0.22;Name=XP_030118354.1
	multilocus contig1	QRBI01000100.1:369665-3963410	2230480	2231242	-	ID=QRBI01000100.1:369665-3963410:hit:7256:3.10.0.22;Name=XP_030118363.1
	multilocus contig1	QRBI01000100.1:369665-3963410	2302422	2303562	-	ID=QRBI01000100.1:369665-3963410:hit:7301:3.10.0.23;Name=XP_030118592.1
	multilocus contig1	QRBI01000100.1:369665-3963410	2323657	2324830	+	ID=QRBI01000100.1:369665-3963410:hit:7304:3.10.0.23;Name=XP_030125864.1
	multilocus contig1	QRBI01000100.1:369665-3963410	2349115	2349920	-	ID=QRBI01000100.1:369665-3963410:hit:7306:3.10.0.23;Name=XP_030118363.1
	multilocus contig1	QRBI01000100.1:369665-3963410	2365704	2366509	+	ID=QRBI01000100.1:369665-3963410:hit:7307:3.10.0.23;Name=XP_030118363.1
	multilocus contig1	QRBI01000100.1:369665-3963410	2383002	2383934	-	ID=QRBI01000100.1:369665-3963410:hit:7290:3.10.0.23;Name=XP_030125864.1
	multilocus contig1	QRBI01000100.1:369665-3963410	2398315	2399120	+	ID=QRBI01000100.1:369665-3963410:hit:7357:3.10.0.24;Name=XP_030118363.1
	multilocus contig1	QRBI01000100.1:369665-3963410	2415689	2416613	-	ID=QRBI01000100.1:369665-3963410:hit:7311:3.10.0.24;Name=XP_030125864.1
	multilocus contig1	QRBI01000100.1:369665-3963410	2424134	2425089	+	ID=QRBI01000100.1:369665-3963410:hit:7314:3.10.0.24;Name=XP_030118326.1
	multilocus contig1	QRBI01000100.1:369665-3963410	2447232	2448027	+	ID=QRBI01000100.1:369665-3963410:hit:7360:3.10.0.24;Name=XP_030118363.1
	multilocus contig1	QRBI01000100.1:369665-3963410	2475746	2476919	-	ID=QRBI01000100.1:369665-3963410:hit:7361:3.10.0.24;Name=XP_030125864.1
	multilocus contig1	QRBI01000100.1:369665-3963410	2478525	2480297	-	ID=QRBI01000100.1:369665-3963410:hit:7399:3.10.0.24;Name=XP_030116961.1
	multilocus contig1	QRBI01000100.1:369665-3963410	2480778	2480987	-	ID=QRBI01000100.1:369665-3963410:hsp:21146:3.10.0.24;Parent=QRBI01000100.1:369665-3963410:hit:7321:3.10.0.24;Target=XP_030113322.1 676 751;Gap=M54 I6 M16
	multilocus contig1	QRBI01000100.1:369665-3963410	2481598	2481816	-	ID=QRBI01000100.1:369665-3963410:hsp:21172:3.10.0.24;Parent=QRBI01000100.1:369665-3963410:hit:7327:3.10.0.24;Target=XP_030114353.1 59 117;Gap=M13 D13 M6 D1 M40
	multilocus contig1	QRBI01000100.1:369665-3963410	2482374	2482535	-	ID=QRBI01000100.1:369665-3963410:hsp:21327:3.10.0.24;Parent=QRBI01000100.1:369665-3963410:hit:7364:3.10.0.24;Target=XP_030113332.1 516 569;Gap=F2 M54 R2
	multilocus contig1	QRBI01000100.1:369665-3963410	2483255	2483303	-	ID=QRBI01000100.1:369665-3963410:hsp:21316:3.10.0.24;Parent=QRBI01000100.1:369665-3963410:hit:7363:3.10.0.24;Target=XP_030114162.1 477 493;Gap=M17 R2
	multilocus contig1	QRBI01000100.1:369665-3963410	2483834	2483897	-	ID=QRBI01000100.1:369665-3963410:hsp:21315:3.10.0.24;Parent=QRBI01000100.1:369665-3963410:hit:7363:3.10.0.24;Target=XP_030114162.1 456 476;Gap=F2 M21 R1
	multilocus contig1	QRBI01000100.1:369665-3963410	2485322	2485491	-	ID=QRBI01000100.1:369665-3963410:hsp:21516:3.10.0.24;Parent=QRBI01000100.1:369665-3963410:hit:7388:3.10.0.24;Target=XP_030114298.1 300 354;Gap=F1 M29 F1 D1 M25
	multilocus contig1	QRBI01000100.1:369665-3963410	2485824	2485997	-	ID=QRBI01000100.1:369665-3963410:hsp:21251:3.10.0.24;Parent=QRBI01000100.1:369665-3963410:hit:7344:3.10.0.24;Target=XP_030114298.1 243 300;Gap=M58
	multilocus contig1	QRBI01000100.1:369665-3963410	2486247	2486556	-	ID=QRBI01000100.1:369665-3963410:hsp:21312:3.10.0.24;Parent=QRBI01000100.1:369665-3963410:hit:7363:3.10.0.24;Target=XP_030114162.1 266 368;Gap=F1 F1 M15 R2 M1 R1 M17 F1 M46 F1 M22
	multilocus contig1	QRBI01000100.1:369665-3963410	2486823	2486912	-	ID=QRBI01000100.1:369665-3963410:hsp:21512:3.10.0.24;Parent=QRBI01000100.1:369665-3963410:hit:7388:3.10.0.24;Target=XP_030114298.1 99 128;Gap=M30
	multilocus contig1	QRBI01000100.1:369665-3963410	2646193	2647346	+	ID=QRBI01000100.1:369665-3963410:hit:7432:3.10.0.26;Name=XP_030118593.1
	multilocus contig1	QRBI01000100.1:369665-3963410	2647922	2648029	+	ID=QRBI01000100.1:369665-3963410:hsp:21615:3.10.0.26;Parent=QRBI01000100.1:369665-3963410:hit:7404:3.10.0.26;Target=XP_030118354.1 211 246;Gap=M36
	multilocus contig1	QRBI01000100.1:369665-3963410	2659623	2660415	-	ID=QRBI01000100.1:369665-3963410:hit:7442:3.10.0.26;Name=XP_030118363.1
	multilocus contig1	QRBI01000100.1:369665-3963410	2683665	2684708	-	ID=QRBI01000100.1:369665-3963410:hit:7443:3.10.0.26;Name=XP_030118354.1
	multilocus contig1	QRBI01000100.1:369665-3963410	2703559	2704346	+	ID=QRBI01000100.1:369665-3963410:hit:7474:3.10.0.27;Name=XP_030118363.1
	multilocus contig1	QRBI01000100.1:369665-3963410	2738647	2739688	+	ID=QRBI01000100.1:369665-3963410:hit:7454:3.10.0.27;Name=XP_030118565.1
	multilocus contig1	QRBI01000100.1:369665-3963410	2805045	2805838	-	ID=QRBI01000100.1:369665-3963410:hit:7492:3.10.0.28;Name=XP_030118363.1
	multilocus contig1	QRBI01000100.1:369665-3963410	2832133	2833058	-	ID=QRBI01000100.1:369665-3963410:hit:7493:3.10.0.28;Name=XP_030125864.1
	multilocus contig1	QRBI01000100.1:369665-3963410	2865242	2866029	+	ID=QRBI01000100.1:369665-3963410:hit:7495:3.10.0.28;Name=XP_030118363.1
	multilocus contig1	QRBI01000100.1:369665-3963410	2882744	2883532	+	ID=QRBI01000100.1:369665-3963410:hit:7496:3.10.0.28;Name=XP_030118363.1
	multilocus contig1	QRBI01000100.1:369665-3963410	2896078	2897879	-	ID=QRBI01000100.1:369665-3963410:hit:7536:3.10.0.29;Name=XP_030118354.1
	multilocus contig1	QRBI01000100.1:369665-3963410	2899273	2899671	+	ID=QRBI01000100.1:369665-3963410:hit:7543:3.10.0.29;Name=XP_030139791.1
	multilocus contig1	QRBI01000100.1:369665-3963410	2917939	2919112	+	ID=QRBI01000100.1:369665-3963410:hit:7544:3.10.0.29;Name=XP_030125864.1
	multilocus contig1	QRBI01000100.1:369665-3963410	2931951	2932369	-	ID=QRBI01000100.1:369665-3963410:hit:7531:3.10.0.29;Name=XP_030118579.1
	multilocus contig1	QRBI01000100.1:369665-3963410	2994214	2995041	+	ID=QRBI01000100.1:369665-3963410:hit:7596:3.10.0.30;Name=XP_030113619.1
	multilocus contig1	QRBI01000100.1:369665-3963410	3006103	3007249	+	ID=QRBI01000100.1:369665-3963410:hit:7565:3.10.0.30;Name=XP_030118565.1
	multilocus contig1	QRBI01000100.1:369665-3963410	3014731	3015291	-	ID=QRBI01000100.1:369665-3963410:hit:7613:3.10.0.30;Name=XP_030118363.1
	multilocus contig1	QRBI01000100.1:369665-3963410	3021655	3022629	-	ID=QRBI01000100.1:369665-3963410:hit:7582:3.10.0.30;Name=XP_030118334.1
	multilocus contig1	QRBI01000100.1:369665-3963410	3045708	3046268	-	ID=QRBI01000100.1:369665-3963410:hit:7614:3.10.0.30;Name=XP_030118363.1
	multilocus contig1	QRBI01000100.1:369665-3963410	3052545	3053606	-	ID=QRBI01000100.1:369665-3963410:hit:7587:3.10.0.30;Name=XP_030118326.1
	multilocus contig1	QRBI01000100.1:369665-3963410	3070806	3071531	-	ID=QRBI01000100.1:369665-3963410:hit:7589:3.10.0.30;Name=XP_030118334.1
	multilocus contig1	QRBI01000100.1:369665-3963410	3075396	3076189	+	ID=QRBI01000100.1:369665-3963410:hit:7615:3.10.0.30;Name=XP_030118363.1
	multilocus contig1	QRBI01000100.1:369665-3963410	3088907	3090663	-	ID=QRBI01000100.1:369665-3963410:hit:7616:3.10.0.31;Name=XP_030118576.1
	multilocus contig1	QRBI01000100.1:369665-3963410	3092092	3092490	+	ID=QRBI01000100.1:369665-3963410:hit:7679:3.10.0.31;Name=XP_030139791.1
	multilocus contig1	QRBI01000100.1:369665-3963410	3104863	3105854	+	ID=QRBI01000100.1:369665-3963410:hit:7680:3.10.0.31;Name=XP_030113619.1
	multilocus contig1	QRBI01000100.1:369665-3963410	3143546	3144342	-	ID=QRBI01000100.1:369665-3963410:hit:7686:3.10.0.31;Name=XP_030118363.1
	multilocus contig1	QRBI01000100.1:369665-3963410	3172996	3176060	+	ID=QRBI01000100.1:369665-3963410:hit:7657:3.10.0.31;Name=XP_030146835.1
	multilocus contig1	QRBI01000100.1:369665-3963410	3177817	3178987	+	ID=QRBI01000100.1:369665-3963410:hit:7667:3.10.0.31;Name=XP_030125864.1
	multilocus contig1	QRBI01000100.1:369665-3963410	3195874	3196666	-	ID=QRBI01000100.1:369665-3963410:hit:7774:3.10.0.32;Name=XP_030118363.1
	multilocus contig1	QRBI01000100.1:369665-3963410	3252223	3253372	-	ID=QRBI01000100.1:369665-3963410:hit:7705:3.10.0.32;Name=XP_030125864.1
	multilocus contig1	QRBI01000100.1:369665-3963410	3255002	3256775	-	ID=QRBI01000100.1:369665-3963410:hit:7814:3.10.0.32;Name=XP_030116961.1
	multilocus contig1	QRBI01000100.1:369665-3963410	3257141	3257383	-	ID=QRBI01000100.1:369665-3963410:hsp:22659:3.10.0.32;Parent=QRBI01000100.1:369665-3963410:hit:7739:3.10.0.32;Target=XP_030114099.1 113 186;Gap=M34 I3 M19 D10 M18
	multilocus contig1	QRBI01000100.1:369665-3963410	3258054	3258206	-	ID=QRBI01000100.1:369665-3963410:hsp:22551:3.10.0.32;Parent=QRBI01000100.1:369665-3963410:hit:7716:3.10.0.32;Target=XP_030146834.1 82 137;Gap=M11 I5 M40
	multilocus contig1	QRBI01000100.1:369665-3963410	3258829	3258952	-	ID=QRBI01000100.1:369665-3963410:hsp:22791:3.10.0.32;Parent=QRBI01000100.1:369665-3963410:hit:7778:3.10.0.32;Target=XP_030113332.1 529 569;Gap=F2 M41 R1
	multilocus contig1	QRBI01000100.1:369665-3963410	3259710	3259758	-	ID=QRBI01000100.1:369665-3963410:hsp:22780:3.10.0.32;Parent=QRBI01000100.1:369665-3963410:hit:7777:3.10.0.32;Target=XP_030114162.1 477 493;Gap=M17 R2
	multilocus contig1	QRBI01000100.1:369665-3963410	3260246	3260350	-	ID=QRBI01000100.1:369665-3963410:hsp:22790:3.10.0.32;Parent=QRBI01000100.1:369665-3963410:hit:7778:3.10.0.32;Target=XP_030113332.1 495 528;Gap=F1 M12 D1 M22 R1
	multilocus contig1	QRBI01000100.1:369665-3963410	3261771	3261942	-	ID=QRBI01000100.1:369665-3963410:hsp:22987:3.10.0.32;Parent=QRBI01000100.1:369665-3963410:hit:7803:3.10.0.32;Target=XP_030114298.1 300 354;Gap=F1 M41 D2 M14
	multilocus contig1	QRBI01000100.1:369665-3963410	3262276	3262449	-	ID=QRBI01000100.1:369665-3963410:hsp:22636:3.10.0.32;Parent=QRBI01000100.1:369665-3963410:hit:7733:3.10.0.32;Target=XP_030114298.1 243 300;Gap=M58
	multilocus contig1	QRBI01000100.1:369665-3963410	3262496	3262999	-	ID=QRBI01000100.1:369665-3963410:hsp:22620:3.10.0.32;Parent=QRBI01000100.1:369665-3963410:hit:7730:3.10.0.32;Target=XP_030114167.1 265 424;Gap=M88 D3 M30 D5 M3 D4 M15 D1 M12 I5 M7
	multilocus contig1	QRBI01000100.1:369665-3963410	3263273	3263470	-	ID=QRBI01000100.1:369665-3963410:hsp:22507:3.10.0.32;Parent=QRBI01000100.1:369665-3963410:hit:7707:3.10.0.32;Target=XP_030114162.1 208 265;Gap=M16 D5 M15 D3 M27
	multilocus contig1	QRBI01000100.1:369665-3963410	3271482	3272641	+	ID=QRBI01000100.1:369665-3963410:hit:7747:3.10.0.32;Name=XP_030118593.1
	multilocus contig1	QRBI01000100.1:369665-3963410	3284585	3285370	-	ID=QRBI01000100.1:369665-3963410:hit:7843:3.10.0.32;Name=XP_030118363.1
	multilocus contig1	QRBI01000100.1:369665-3963410	3299567	3301339	-	ID=QRBI01000100.1:369665-3963410:hit:7947:3.10.0.33;Name=XP_030116961.1
	multilocus contig1	QRBI01000100.1:369665-3963410	3301820	3302029	-	ID=QRBI01000100.1:369665-3963410:hsp:23191:3.10.0.33;Parent=QRBI01000100.1:369665-3963410:hit:7857:3.10.0.33;Target=XP_030113320.1 720 795;Gap=M54 I6 M16
	multilocus contig1	QRBI01000100.1:369665-3963410	3302327	3307568	-	ID=QRBI01000100.1:369665-3963410:hit:7845:3.10.0.33;Name=XP_030113327.1
	multilocus contig1	QRBI01000100.1:369665-3963410	3307842	3308039	-	ID=QRBI01000100.1:369665-3963410:hsp:23141:3.10.0.33;Parent=QRBI01000100.1:369665-3963410:hit:7848:3.10.0.33;Target=XP_030114167.1 208 265;Gap=M16 D5 M15 D3 M27
	multilocus contig1	QRBI01000100.1:369665-3963410	3316815	3317981	+	ID=QRBI01000100.1:369665-3963410:hit:7957:3.10.0.33;Name=XP_030118354.1
	multilocus contig1	QRBI01000100.1:369665-3963410	3496088	3496518	+	ID=QRBI01000100.1:369665-3963410:hit:7963:3.10.0.34;Name=XP_030118576.1
	multilocus contig1	QRBI01000100.1:369665-3963410	3508721	3519348	+	ID=QRBI01000100.1:369665-3963410:hit:7966:3.10.0.34;Name=XP_030118354.1
	multilocus contig1	QRBI01000100.1:369665-3963410	3529738	3530533	+	ID=QRBI01000100.1:369665-3963410:hit:8000:3.10.0.34;Name=XP_030118363.1
	multilocus contig1	QRBI01000100.1:369665-3963410	3582019	3583819	-	ID=QRBI01000100.1:369665-3963410:hit:8005:3.10.0.34;Name=XP_030118354.1
	multilocus contig2	QRBI01000110.1:558301-579557	9539	11253	-	ID=QRBI01000110.1:558301-579557:hit:13467:3.10.0.0;Name=XP_030118322.1
	multilocus contig2	QRBI01000110.1:535587-1528222	10659	11806	-	ID=QRBI01000110.1:535587-1528222:hit:8823:3.10.0.0;Name=XP_030118572.1
	multilocus contig2	QRBI01000110.1:535587-1528222	12141	12230	-	ID=QRBI01000110.1:535587-1528222:hsp:24703:3.10.0.0;Parent=QRBI01000110.1:535587-1528222:hit:8831:3.10.0.0;Target=XP_030118565.1 27 56;Gap=M30
	multilocus contig2	QRBI01000110.1:535587-1528222	32253	33967	-	ID=QRBI01000110.1:535587-1528222:hit:8852:3.10.0.0;Name=XP_030118322.1
	multilocus contig2	QRBI01000110.1:535587-1528222	69981	71250	-	ID=QRBI01000110.1:535587-1528222:hit:8862:3.10.0.0;Name=XP_030118322.1
	multilocus contig2	QRBI01000110.1:535587-1528222	71439	71647	-	ID=QRBI01000110.1:535587-1528222:hsp:24919:3.10.0.0;Parent=QRBI01000110.1:535587-1528222:hit:8903:3.10.0.0;Target=XP_030118374.1 45 113;Gap=F1 M46 F1 M22
	multilocus contig2	QRBI01000110.1:535587-1528222	107665	108481	-	ID=QRBI01000110.1:535587-1528222:hit:8938:3.10.0.1;Name=XP_030118380.1
	multilocus contig2	QRBI01000110.1:535587-1528222	121540	122322	+	ID=QRBI01000110.1:535587-1528222:hit:8907:3.10.0.1;Name=XP_030118168.1
	multilocus contig2	QRBI01000110.1:535587-1528222	125323	128436	+	ID=QRBI01000110.1:535587-1528222:hit:8908:3.10.0.1;Name=XP_030114352.1
	multilocus contig2	QRBI01000110.1:535587-1528222	149141	149371	+	ID=QRBI01000110.1:535587-1528222:hit:8933:3.10.0.1;Name=XP_030116527.1
	multilocus contig2	QRBI01000110.1:535587-1528222	149620	149765	+	ID=QRBI01000110.1:535587-1528222:hsp:25060:3.10.0.1;Parent=QRBI01000110.1:535587-1528222:hit:8964:3.10.0.1;Target=XP_030117217.1 117 165;Gap=R1 M49
	multilocus contig2	QRBI01000110.1:535587-1528222	165881	166465	+	ID=QRBI01000110.1:535587-1528222:hit:8966:3.10.0.1;Name=XP_030118363.1
	multilocus contig2	QRBI01000110.1:535587-1528222	192941	193339	-	ID=QRBI01000110.1:535587-1528222:hit:9017:3.10.0.2;Name=XP_030139791.1
	multilocus contig2	QRBI01000110.1:535587-1528222	201022	204084	+	ID=QRBI01000110.1:535587-1528222:hit:9019:3.10.0.2;Name=XP_030118337.1
	multilocus contig2	QRBI01000110.1:535587-1528222	213578	214393	-	ID=QRBI01000110.1:535587-1528222:hit:9022:3.10.0.2;Name=XP_030118363.1
	multilocus contig2	QRBI01000110.1:535587-1528222	226427	230557	+	ID=QRBI01000110.1:535587-1528222:hit:8974:3.10.0.2;Name=XP_030118326.1
	multilocus contig2	QRBI01000110.1:535587-1528222	242232	243169	-	ID=QRBI01000110.1:535587-1528222:hit:9023:3.10.0.2;Name=XP_030118363.1
	multilocus contig2	QRBI01000110.1:535587-1528222	261961	263023	+	ID=QRBI01000110.1:535587-1528222:hit:9024:3.10.0.2;Name=XP_030118592.1
	multilocus contig2	QRBI01000110.1:535587-1528222	284277	285072	-	ID=QRBI01000110.1:535587-1528222:hit:9037:3.10.0.2;Name=XP_030118363.1
	multilocus contig2	QRBI01000110.1:535587-1528222	286596	287575	+	ID=QRBI01000110.1:535587-1528222:hit:9008:3.10.0.2;Name=XP_030118326.1
	multilocus contig2	QRBI01000110.1:535587-1528222	289844	289984	-	ID=QRBI01000110.1:535587-1528222:hit:9038:3.10.0.2;Name=XP_030117264.1
	multilocus contig2	QRBI01000110.1:535587-1528222	312070	313973	+	ID=QRBI01000110.1:535587-1528222:hit:9052:3.10.0.3;Name=XP_030118341.1
	multilocus contig2	QRBI01000110.1:535587-1528222	314395	315741	+	ID=QRBI01000110.1:535587-1528222:hit:9054:3.10.0.3;Name=XP_030118326.1
	multilocus contig2	QRBI01000110.1:535587-1528222	357656	358304	+	ID=QRBI01000110.1:535587-1528222:hit:9050:3.10.0.3;Name=XP_030118363.1
	multilocus contig2	QRBI01000110.1:535587-1528222	405003	405996	-	ID=QRBI01000110.1:535587-1528222:hit:9057:3.10.0.4;Name=XP_030125864.1
	multilocus contig2	QRBI01000110.1:535587-1528222	426820	427616	-	ID=QRBI01000110.1:535587-1528222:hit:9066:3.10.0.4;Name=XP_030118363.1
	multilocus contig2	QRBI01000110.1:535587-1528222	437137	437986	+	ID=QRBI01000110.1:535587-1528222:hit:9067:3.10.0.4;Name=XP_030118363.1
	multilocus contig2	QRBI01000110.1:535587-1528222	458820	459371	+	ID=QRBI01000110.1:535587-1528222:hit:9068:3.10.0.4;Name=XP_030121533.1
	multilocus contig2	QRBI01000110.1:535587-1528222	484052	484849	-	ID=QRBI01000110.1:535587-1528222:hit:9070:3.10.0.4;Name=XP_030118363.1
	multilocus contig2	QRBI01000110.1:535587-1528222	498011	499753	-	ID=QRBI01000110.1:535587-1528222:hit:9071:3.10.0.5;Name=XP_030118593.1
	multilocus contig2	QRBI01000110.1:535587-1528222	547682	548500	+	ID=QRBI01000110.1:535587-1528222:hit:9169:3.10.0.5;Name=XP_030118592.1
	multilocus contig2	QRBI01000110.1:535587-1528222	561247	561876	-	ID=QRBI01000110.1:535587-1528222:hit:9185:3.10.0.5;Name=XP_030118363.1
	multilocus contig2	QRBI01000110.1:535587-1528222	581779	584016	-	ID=QRBI01000110.1:535587-1528222:hit:9195:3.10.0.5;Name=XP_030118321.1
	multilocus contig2	QRBI01000110.1:535587-1528222	642303	643283	+	ID=QRBI01000110.1:535587-1528222:hit:9208:3.10.0.6;Name=XP_030118597.1
	multilocus contig2	QRBI01000110.1:535587-1528222	658718	659593	+	ID=QRBI01000110.1:535587-1528222:hit:9283:3.10.0.6;Name=XP_030113613.1
	multilocus contig2	QRBI01000110.1:535587-1528222	683138	684059	+	ID=QRBI01000110.1:535587-1528222:hit:9242:3.10.0.6;Name=XP_030118587.1
	multilocus contig2	QRBI01000110.1:535587-1528222	699493	700319	+	ID=QRBI01000110.1:535587-1528222:hit:9375:3.10.0.7;Name=XP_030113619.1
	multilocus contig2	QRBI01000110.1:535587-1528222	721644	722446	+	ID=QRBI01000110.1:535587-1528222:hit:9381:3.10.0.7;Name=XP_030118363.1
	multilocus contig2	QRBI01000110.1:535587-1528222	734737	735698	-	ID=QRBI01000110.1:535587-1528222:hit:9335:3.10.0.7;Name=XP_030118567.1
	multilocus contig2	QRBI01000110.1:535587-1528222	755269	756174	+	ID=QRBI01000110.1:535587-1528222:hit:9358:3.10.0.7;Name=XP_030118565.1
	multilocus contig2	QRBI01000110.1:535587-1528222	763308	764112	-	ID=QRBI01000110.1:535587-1528222:hit:9392:3.10.0.7;Name=XP_030118363.1
	multilocus contig2	QRBI01000110.1:535587-1528222	774859	775660	+	ID=QRBI01000110.1:535587-1528222:hit:9393:3.10.0.7;Name=XP_030118363.1
	multilocus contig2	QRBI01000110.1:535587-1528222	825878	826453	-	ID=QRBI01000110.1:535587-1528222:hit:9494:3.10.0.8;Name=XP_030118363.1
	multilocus contig2	QRBI01000110.1:535587-1528222	826456	826674	-	ID=QRBI01000110.1:535587-1528222:hsp:26156:3.10.0.8;Parent=QRBI01000110.1:535587-1528222:hit:9394:3.10.0.8;Target=XP_030118363.1 15 87;Gap=M73
	multilocus contig2	QRBI01000110.1:535587-1528222	831253	832809	+	ID=QRBI01000110.1:535587-1528222:hit:9495:3.10.0.8;Name=XP_030118359.1
	multilocus contig2	QRBI01000110.1:535587-1528222	833186	834479	+	ID=QRBI01000110.1:535587-1528222:hit:9498:3.10.0.8;Name=XP_030118326.1
	multilocus contig2	QRBI01000110.1:535587-1528222	844150	854930	-	ID=QRBI01000110.1:535587-1528222:hit:9419:3.10.0.8;Name=XP_030118337.1
	multilocus contig2	QRBI01000110.1:535587-1528222	870307	871103	+	ID=QRBI01000110.1:535587-1528222:hit:9530:3.10.0.8;Name=XP_030118363.1
	multilocus contig2	QRBI01000110.1:535587-1528222	883522	884668	-	ID=QRBI01000110.1:535587-1528222:hit:9531:3.10.0.8;Name=XP_030118592.1
	multilocus contig2	QRBI01000110.1:535587-1528222	915076	915641	-	ID=QRBI01000110.1:535587-1528222:hit:9543:3.10.0.8;Name=XP_030118363.1
	multilocus contig2	QRBI01000110.1:535587-1528222	915647	915862	-	ID=QRBI01000110.1:535587-1528222:hsp:26429:3.10.0.8;Parent=QRBI01000110.1:535587-1528222:hit:9461:3.10.0.8;Target=XP_030118363.1 15 86;Gap=M72
	multilocus contig2	QRBI01000110.1:535587-1528222	926448	927226	+	ID=QRBI01000110.1:535587-1528222:hit:9544:3.10.0.8;Name=XP_030118363.1
	multilocus contig2	QRBI01000110.1:535587-1528222	939283	939583	+	ID=QRBI01000110.1:535587-1528222:hit:9546:3.10.0.8;Name=XP_030116961.1
	multilocus contig2	QRBI01000110.1:535587-1528222	941162	942242	+	ID=QRBI01000110.1:535587-1528222:hit:9548:3.10.0.8;Name=XP_030125864.1
	multilocus contig2	QRBI01000110.1:535587-1528222	957328	958921	+	ID=QRBI01000110.1:535587-1528222:hit:9477:3.10.0.8;Name=XP_030118165.1
	multilocus contig2	QRBI01000110.1:535587-1528222	959148	959420	+	ID=QRBI01000110.1:535587-1528222:hsp:26444:3.10.0.8;Parent=QRBI01000110.1:535587-1528222:hit:9468:3.10.0.8;Target=XP_030118322.1 207 297;Gap=M91
	multilocus contig2	QRBI01000110.1:535587-1528222	959506	959745	+	ID=QRBI01000110.1:535587-1528222:hsp:26486:3.10.0.8;Parent=QRBI01000110.1:535587-1528222:hit:9479:3.10.0.8;Target=XP_030118321.1 295 375;Gap=M24 I1 M56
	multilocus contig2	QRBI01000110.1:535587-1528222	967659	968599	+	ID=QRBI01000110.1:535587-1528222:hit:9481:3.10.0.8;Name=XP_030118326.1
	multilocus contig2	QRBI01000110.1:535587-1528222	981136	982237	+	ID=QRBI01000110.1:535587-1528222:hit:9491:3.10.0.8;Name=XP_030118165.1
	multilocus contig2	QRBI01000110.1:535587-1528222	982363	982635	+	ID=QRBI01000110.1:535587-1528222:hsp:26494:3.10.0.8;Parent=QRBI01000110.1:535587-1528222:hit:9483:3.10.0.8;Target=XP_030118322.1 207 297;Gap=M91
	multilocus contig2	QRBI01000110.1:535587-1528222	982721	982960	+	ID=QRBI01000110.1:535587-1528222:hsp:26512:3.10.0.8;Parent=QRBI01000110.1:535587-1528222:hit:9487:3.10.0.8;Target=XP_030118303.1 296 343;Gap=M23 I1 M15 D33 M9
	multilocus contig2	QRBI01000110.1:535587-1528222	983080	983107	+	ID=QRBI01000110.1:535587-1528222:hsp:26750:3.10.0.8;Parent=QRBI01000110.1:535587-1528222:hit:9570:3.10.0.8;Target=XP_030118321.1 375 384;Gap=R2 M10
	multilocus contig3	QRBI01000157.1:62437-331022	20622	28955	+	ID=QRBI01000157.1:62437-331022:hit:9818:3.10.0.0;Name=XP_030114162.1
	multilocus contig3	QRBI01000157.1:62437-331022	37323	47488	+	ID=QRBI01000157.1:62437-331022:hit:9858:3.10.0.0;Name=XP_030118579.1
	multilocus contig3	QRBI01000157.1:62437-331022	56420	57126	+	ID=QRBI01000157.1:62437-331022:hit:9930:3.10.0.0;Name=XP_030118363.1
	multilocus contig3	QRBI01000157.1:62437-331022	97217	97957	+	ID=QRBI01000157.1:62437-331022:hit:9931:3.10.0.1;Name=XP_030125864.1
	multilocus contig3	QRBI01000157.1:62437-331022	142114	142989	+	ID=QRBI01000157.1:62437-331022:hit:10007:3.10.0.1;Name=XP_030113613.1
	multilocus contig3	QRBI01000157.1:62437-331022	155597	156383	-	ID=QRBI01000157.1:62437-331022:hit:10013:3.10.0.1;Name=XP_030118363.1
	multilocus contig3	QRBI01000157.1:62437-331022	172122	172723	+	ID=QRBI01000157.1:62437-331022:hit:10014:3.10.0.1;Name=XP_030118363.1
	multilocus contig3	QRBI01000157.1:62437-331022	173793	174778	+	ID=QRBI01000157.1:62437-331022:hit:10015:3.10.0.1;Name=XP_030113613.1
	multilocus contig3	QRBI01000157.1:62437-331022	187296	188081	-	ID=QRBI01000157.1:62437-331022:hit:10021:3.10.0.1;Name=XP_030118363.1
	multilocus contig3	QRBI01000157.1:62437-331022	203859	204664	+	ID=QRBI01000157.1:62437-331022:hit:10022:3.10.0.1;Name=XP_030118363.1
	multilocus contig3	QRBI01000157.1:62437-331022	216288	217502	-	ID=QRBI01000157.1:62437-331022:hit:9957:3.10.0.1;Name=XP_030118606.1
	multilocus contig3	QRBI01000157.1:62437-331022	247151	247936	-	ID=QRBI01000157.1:62437-331022:hit:10051:3.10.0.1;Name=XP_030118363.1
	multilocus contig3	QRBI01000157.1:62437-331022	256822	258659	-	ID=QRBI01000157.1:62437-331022:hit:10054:3.10.0.1;Name=XP_030118354.1
	multilocus contig4	QRBI01000219.1:49345-789677	10001	11785	-	ID=QRBI01000219.1:49345-789677:hit:10424:3.10.0.0;Name=XP_030118354.1
	multilocus contig4	QRBI01000219.1:49345-789677	31225	32017	+	ID=QRBI01000219.1:49345-789677:hit:10429:3.10.0.0;Name=XP_030118363.1
	multilocus contig4	QRBI01000219.1:49345-789677	47640	48038	-	ID=QRBI01000219.1:49345-789677:hit:10430:3.10.0.0;Name=XP_030139791.1
	multilocus contig4	QRBI01000219.1:49345-789677	49444	50587	+	ID=QRBI01000219.1:49345-789677:hit:10432:3.10.0.0;Name=XP_030118593.1
	multilocus contig4	QRBI01000219.1:49345-789677	111304	113082	+	ID=QRBI01000219.1:49345-789677:hit:10477:3.10.0.1;Name=XP_030118354.1
	multilocus contig4	QRBI01000219.1:49345-789677	124061	124621	-	ID=QRBI01000219.1:49345-789677:hit:10485:3.10.0.1;Name=XP_030118363.1
	multilocus contig4	QRBI01000219.1:49345-789677	130789	139825	-	ID=QRBI01000219.1:49345-789677:hit:10471:3.10.0.1;Name=XP_030118326.1
	multilocus contig4	QRBI01000219.1:49345-789677	143659	144455	+	ID=QRBI01000219.1:49345-789677:hit:10488:3.10.0.1;Name=XP_030118363.1
	multilocus contig4	QRBI01000219.1:49345-789677	366140	366625	-	ID=QRBI01000219.1:49345-789677:hit:10490:3.10.0.3;Name=XP_030118575.1
	multilocus contig4	QRBI01000219.1:49345-789677	377270	378294	+	ID=QRBI01000219.1:49345-789677:hit:10515:3.10.0.3;Name=XP_030118593.1
	multilocus contig4	QRBI01000219.1:49345-789677	400247	401642	+	ID=QRBI01000219.1:49345-789677:hit:10527:3.10.0.4;Name=XP_030118165.1
	multilocus contig4	QRBI01000219.1:49345-789677	402041	402313	+	ID=QRBI01000219.1:49345-789677:hsp:28736:3.10.0.4;Parent=QRBI01000219.1:49345-789677:hit:10521:3.10.0.4;Target=XP_030118373.1 205 295;Gap=M91
	multilocus contig4	QRBI01000219.1:49345-789677	402400	402639	+	ID=QRBI01000219.1:49345-789677:hsp:28790:3.10.0.4;Parent=QRBI01000219.1:49345-789677:hit:10536:3.10.0.4;Target=XP_030118321.1 295 374;Gap=R1 M2 D1 M21 I1 M27 F1 M29
	multilocus contig4	QRBI01000219.1:49345-789677	402732	402793	+	ID=QRBI01000219.1:49345-789677:hsp:28786:3.10.0.4;Parent=QRBI01000219.1:49345-789677:hit:10535:3.10.0.4;Target=XP_030118373.1 335 355;Gap=R1 M21
	multilocus contig4	QRBI01000219.1:49345-789677	405542	405968	+	ID=QRBI01000219.1:49345-789677:hit:10545:3.10.0.4;Name=XP_030139791.1
	multilocus contig4	QRBI01000219.1:49345-789677	413489	414283	+	ID=QRBI01000219.1:49345-789677:hit:10546:3.10.0.4;Name=XP_030118363.1
	multilocus contig4	QRBI01000219.1:49345-789677	500370	501578	+	ID=QRBI01000219.1:49345-789677:hit:10639:3.10.0.5;Name=XP_030118337.1
	multilocus contig4	QRBI01000219.1:49345-789677	514620	515415	-	ID=QRBI01000219.1:49345-789677:hit:10646:3.10.0.5;Name=XP_030118363.1
	multilocus contig4	QRBI01000219.1:49345-789677	528987	530160	-	ID=QRBI01000219.1:49345-789677:hit:10647:3.10.0.5;Name=XP_030125864.1
	multilocus contig4	QRBI01000219.1:49345-789677	531766	533538	-	ID=QRBI01000219.1:49345-789677:hit:10687:3.10.0.5;Name=XP_030116961.1
	multilocus contig4	QRBI01000219.1:49345-789677	533925	534167	-	ID=QRBI01000219.1:49345-789677:hsp:29044:3.10.0.5;Parent=QRBI01000219.1:49345-789677:hit:10599:3.10.0.5;Target=XP_030114099.1 113 186;Gap=M34 I3 M19 D10 M18
	multilocus contig4	QRBI01000219.1:49345-789677	534525	539765	-	ID=QRBI01000219.1:49345-789677:hit:10592:3.10.0.5;Name=XP_030113327.1
	multilocus contig4	QRBI01000219.1:49345-789677	540039	540236	-	ID=QRBI01000219.1:49345-789677:hsp:28888:3.10.0.5;Parent=QRBI01000219.1:49345-789677:hit:10566:3.10.0.5;Target=XP_030114162.1 208 265;Gap=M16 D5 M15 D3 M27
	multilocus contig4	QRBI01000219.1:49345-789677	548761	559537	+	ID=QRBI01000219.1:49345-789677:hit:10615:3.10.0.5;Name=XP_030118565.1
	multilocus contig4	QRBI01000219.1:49345-789677	651247	652034	-	ID=QRBI01000219.1:49345-789677:hit:10734:3.10.0.6;Name=XP_030118363.1
	multilocus contig4	QRBI01000219.1:49345-789677	681600	682387	+	ID=QRBI01000219.1:49345-789677:hit:10735:3.10.0.6;Name=XP_030118363.1
	multilocus contig4	QRBI01000219.1:49345-789677	693944	694880	-	ID=QRBI01000219.1:49345-789677:hit:10721:3.10.0.6;Name=XP_030118354.1
	multilocus contig4	QRBI01000219.1:49345-789677	728653	730041	+	ID=QRBI01000219.1:49345-789677:hit:10731:3.10.0.6;Name=XP_030117864.1
	multilocus contig4	QRBI01000219.1:49345-789677	730060	730332	+	ID=QRBI01000219.1:49345-789677:hsp:29681:3.10.0.6;Parent=QRBI01000219.1:49345-789677:hit:10723:3.10.0.6;Target=XP_030118322.1 207 297;Gap=M91
	multilocus contig4	QRBI01000219.1:49345-789677	730418	730657	+	ID=QRBI01000219.1:49345-789677:hsp:29695:3.10.0.6;Parent=QRBI01000219.1:49345-789677:hit:10726:3.10.0.6;Target=XP_030118303.1 296 343;Gap=M24 I1 M11 D33 M12
	multilocus contig5	QRBI01000304.1:109255-713040	9904	11756	+	ID=QRBI01000304.1:109255-713040:hit:11156:3.10.0.0;Name=XP_030118565.1
	multilocus contig5	QRBI01000304.1:109255-713040	49312	50099	+	ID=QRBI01000304.1:109255-713040:hit:11218:3.10.0.0;Name=XP_030118363.1
	multilocus contig5	QRBI01000304.1:109255-713040	58455	59488	-	ID=QRBI01000304.1:109255-713040:hit:11181:3.10.0.0;Name=XP_030118354.1
	multilocus contig5	QRBI01000304.1:109255-713040	68999	69795	+	ID=QRBI01000304.1:109255-713040:hit:11222:3.10.0.0;Name=XP_030118363.1
	multilocus contig5	QRBI01000304.1:109255-713040	96095	97244	-	ID=QRBI01000304.1:109255-713040:hit:11223:3.10.0.1;Name=XP_030125864.1
	multilocus contig5	QRBI01000304.1:109255-713040	98873	100646	-	ID=QRBI01000304.1:109255-713040:hit:11319:3.10.0.1;Name=XP_030116961.1
	multilocus contig5	QRBI01000304.1:109255-713040	101157	101309	-	ID=QRBI01000304.1:109255-713040:hsp:30421:3.10.0.1;Parent=QRBI01000304.1:109255-713040:hit:11227:3.10.0.1;Target=XP_030146834.1 124 175;Gap=M13 I1 M38
	multilocus contig5	QRBI01000304.1:109255-713040	149809	150982	-	ID=QRBI01000304.1:109255-713040:hit:11326:3.10.0.1;Name=XP_030125864.1
	multilocus contig5	QRBI01000304.1:109255-713040	152587	154360	-	ID=QRBI01000304.1:109255-713040:hit:11366:3.10.0.1;Name=XP_030116961.1
	multilocus contig5	QRBI01000304.1:109255-713040	154743	154985	-	ID=QRBI01000304.1:109255-713040:hsp:30615:3.10.0.1;Parent=QRBI01000304.1:109255-713040:hit:11274:3.10.0.1;Target=XP_030114099.1 113 186;Gap=M34 I3 M19 D10 M18
	multilocus contig5	QRBI01000304.1:109255-713040	155343	160601	-	ID=QRBI01000304.1:109255-713040:hit:11267:3.10.0.1;Name=XP_030113327.1
	multilocus contig5	QRBI01000304.1:109255-713040	160875	161072	-	ID=QRBI01000304.1:109255-713040:hsp:30459:3.10.0.1;Parent=QRBI01000304.1:109255-713040:hit:11241:3.10.0.1;Target=XP_030114162.1 208 265;Gap=M16 D5 M15 D3 M27
	multilocus contig5	QRBI01000304.1:109255-713040	169182	170313	+	ID=QRBI01000304.1:109255-713040:hit:11368:3.10.0.1;Name=XP_030118593.1
	multilocus contig5	QRBI01000304.1:109255-713040	170889	171002	+	ID=QRBI01000304.1:109255-713040:hsp:30658:3.10.0.1;Parent=QRBI01000304.1:109255-713040:hit:11284:3.10.0.1;Target=XP_030118354.1 211 248;Gap=M38
	multilocus contig5	QRBI01000304.1:109255-713040	192614	192826	+	ID=QRBI01000304.1:109255-713040:hit:11378:3.10.0.2;Name=XP_030118385.1
	multilocus contig5	QRBI01000304.1:109255-713040	192952	193222	+	ID=QRBI01000304.1:109255-713040:hsp:31127:3.10.0.2;Parent=QRBI01000304.1:109255-713040:hit:11381:3.10.0.2;Target=XP_030118385.1 114 204;Gap=R2 M91
	multilocus contig5	QRBI01000304.1:109255-713040	210756	211186	-	ID=QRBI01000304.1:109255-713040:hit:11379:3.10.0.2;Name=XP_030118576.1
	multilocus contig5	QRBI01000304.1:109255-713040	341134	342058	+	ID=QRBI01000304.1:109255-713040:hit:11382:3.10.0.3;Name=XP_030125864.1
	multilocus contig5	QRBI01000304.1:109255-713040	347000	357187	+	ID=QRBI01000304.1:109255-713040:hit:11384:3.10.0.3;Name=XP_030118354.1
	multilocus contig5	QRBI01000304.1:109255-713040	366444	367231	+	ID=QRBI01000304.1:109255-713040:hit:11427:3.10.0.3;Name=XP_030118363.1
	multilocus contig5	QRBI01000304.1:109255-713040	379158	381143	-	ID=QRBI01000304.1:109255-713040:hit:11405:3.10.0.3;Name=XP_030118337.1
	multilocus contig5	QRBI01000304.1:109255-713040	396775	397106	-	ID=QRBI01000304.1:109255-713040:hit:11440:3.10.0.4;Name=XP_030118592.1
	multilocus contig5	QRBI01000304.1:109255-713040	430411	431197	-	ID=QRBI01000304.1:109255-713040:hit:11492:3.10.0.4;Name=XP_030118363.1
	multilocus contig5	QRBI01000304.1:109255-713040	443797	444928	+	ID=QRBI01000304.1:109255-713040:hit:11495:3.10.0.4;Name=XP_030118354.1
	multilocus contig5	QRBI01000304.1:109255-713040	473264	474069	-	ID=QRBI01000304.1:109255-713040:hit:11501:3.10.0.4;Name=XP_030118363.1
	multilocus contig5	QRBI01000304.1:109255-713040	485542	487349	-	ID=QRBI01000304.1:109255-713040:hit:11506:3.10.0.4;Name=XP_030118354.1
	multilocus contig5	QRBI01000304.1:109255-713040	504571	505495	+	ID=QRBI01000304.1:109255-713040:hit:11514:3.10.0.5;Name=XP_030125864.1
	multilocus contig5	QRBI01000304.1:109255-713040	522247	523043	-	ID=QRBI01000304.1:109255-713040:hit:11594:3.10.0.5;Name=XP_030118363.1
	multilocus contig5	QRBI01000304.1:109255-713040	542365	544440	-	ID=QRBI01000304.1:109255-713040:hit:11536:3.10.0.5;Name=XP_030118337.1
	multilocus contig5	QRBI01000304.1:109255-713040	569789	572861	+	ID=QRBI01000304.1:109255-713040:hit:11551:3.10.0.5;Name=XP_030146834.1
	multilocus contig5	QRBI01000304.1:109255-713040	574613	575785	+	ID=QRBI01000304.1:109255-713040:hit:11640:3.10.0.5;Name=XP_030125864.1
	multilocus contig5	QRBI01000304.1:109255-713040	592114	593786	+	ID=QRBI01000304.1:109255-713040:hit:11645:3.10.0.5;Name=XP_030118354.1
	multilocus contig6	QRBI01000314.1:19052-745468	606	12031	-	ID=QRBI01000314.1:19052-745468:hit:11868:3.10.0.0;Name=XP_030118337.1
	multilocus contig6	QRBI01000314.1:19052-745468	13196	13594	+	ID=QRBI01000314.1:19052-745468:hit:11956:3.10.0.0;Name=XP_030139791.1
	multilocus contig6	QRBI01000314.1:19052-745468	31861	33034	+	ID=QRBI01000314.1:19052-745468:hit:11957:3.10.0.0;Name=XP_030125864.1
	multilocus contig6	QRBI01000314.1:19052-745468	50253	51040	-	ID=QRBI01000314.1:19052-745468:hit:11959:3.10.0.0;Name=XP_030118363.1
	multilocus contig6	QRBI01000314.1:19052-745468	61043	61830	+	ID=QRBI01000314.1:19052-745468:hit:11960:3.10.0.0;Name=XP_030118363.1
	multilocus contig6	QRBI01000314.1:19052-745468	73786	75828	-	ID=QRBI01000314.1:19052-745468:hit:11903:3.10.0.0;Name=XP_030118337.1
	multilocus contig6	QRBI01000314.1:19052-745468	87650	88710	-	ID=QRBI01000314.1:19052-745468:hit:11918:3.10.0.0;Name=XP_030118592.1
	multilocus contig6	QRBI01000314.1:19052-745468	100810	110726	+	ID=QRBI01000314.1:19052-745468:hit:12008:3.10.0.1;Name=XP_030118584.1
	multilocus contig6	QRBI01000314.1:19052-745468	565914	566659	+	ID=QRBI01000314.1:19052-745468:hit:12068:3.10.0.5;Name=XP_030118363.1
	multilocus contig6	QRBI01000314.1:19052-745468	577887	588820	-	ID=QRBI01000314.1:19052-745468:hit:12056:3.10.0.5;Name=XP_030118337.1
	multilocus contig6	QRBI01000314.1:19052-745468	589985	590383	+	ID=QRBI01000314.1:19052-745468:hit:12136:3.10.0.6;Name=XP_030139791.1
	multilocus contig6	QRBI01000314.1:19052-745468	608623	609796	+	ID=QRBI01000314.1:19052-745468:hit:12137:3.10.0.6;Name=XP_030125864.1
	multilocus contig6	QRBI01000314.1:19052-745468	623900	624397	-	ID=QRBI01000314.1:19052-745468:hit:12139:3.10.0.6;Name=XP_030116235.1
	multilocus contig6	QRBI01000314.1:19052-745468	702437	704245	-	ID=QRBI01000314.1:19052-745468:hit:12143:3.10.0.6;Name=XP_030118354.1
	multilocus contig6	QRBI01000314.1:19052-745468	714598	716417	+	ID=QRBI01000314.1:19052-745468:hit:12154:3.10.0.6;Name=XP_030118354.1
	multilocus contig7	QRBI01000178.1:136752-1270658	9921	11011	+	ID=QRBI01000178.1:136752-1270658:hit:13021:3.10.0.0;Name=XP_030118165.1
	multilocus contig7	QRBI01000178.1:136752-1270658	11072	11130	+	ID=QRBI01000178.1:136752-1270658:hsp:34250:3.10.0.0;Parent=QRBI01000178.1:136752-1270658:hit:13048:3.10.0.0;Target=XP_030118322.1 207 226;Gap=R1 M20
	multilocus contig7	QRBI01000178.1:136752-1270658	11926	12300	+	ID=QRBI01000178.1:136752-1270658:hsp:34174:3.10.0.0;Parent=QRBI01000178.1:136752-1270658:hit:13023:3.10.0.0;Target=XP_030118321.1 252 354;Gap=M43 D33 M23 I1 M17 I10 M9
	multilocus contig7	QRBI01000178.1:136752-1270658	29906	31670	-	ID=QRBI01000178.1:136752-1270658:hit:13037:3.10.0.0;Name=XP_030147839.1
	multilocus contig7	QRBI01000178.1:136752-1270658	43418	43937	-	ID=QRBI01000178.1:136752-1270658:hit:13073:3.10.0.0;Name=XP_030116235.1
	multilocus contig7	QRBI01000178.1:136752-1270658	82790	83230	-	ID=QRBI01000178.1:136752-1270658:hit:13074:3.10.0.0;Name=XP_030116235.1
	multilocus contig7	QRBI01000178.1:136752-1270658	95938	96375	-	ID=QRBI01000178.1:136752-1270658:hit:13086:3.10.0.1;Name=XP_030116235.1
	multilocus contig7	QRBI01000178.1:136752-1270658	108427	108945	-	ID=QRBI01000178.1:136752-1270658:hit:13087:3.10.0.1;Name=XP_030116235.1
	multilocus contig7	QRBI01000178.1:136752-1270658	130010	130894	+	ID=QRBI01000178.1:136752-1270658:hit:13088:3.10.0.1;Name=XP_030113613.1
	multilocus contig7	QRBI01000178.1:136752-1270658	143649	143837	+	ID=QRBI01000178.1:136752-1270658:hit:13084:3.10.0.1;Name=XP_030117176.1
	multilocus contig7	QRBI01000178.1:136752-1270658	160482	160922	-	ID=QRBI01000178.1:136752-1270658:hit:13096:3.10.0.1;Name=XP_030116235.1
	multilocus contig7	QRBI01000178.1:136752-1270658	214353	214874	+	ID=QRBI01000178.1:136752-1270658:hit:13099:3.10.0.2;Name=XP_030116235.1
	multilocus contig7	QRBI01000178.1:136752-1270658	259423	259860	-	ID=QRBI01000178.1:136752-1270658:hit:13100:3.10.0.2;Name=XP_030116235.1
	multilocus contig7	QRBI01000178.1:136752-1270658	298010	298447	+	ID=QRBI01000178.1:136752-1270658:hit:13107:3.10.0.3;Name=XP_030116235.1
	multilocus contig7	QRBI01000178.1:136752-1270658	320933	321300	-	ID=QRBI01000178.1:136752-1270658:hit:13108:3.10.0.3;Name=XP_030116235.1
	multilocus contig7	QRBI01000178.1:136752-1270658	328865	329782	-	ID=QRBI01000178.1:136752-1270658:hit:13103:3.10.0.3;Name=XP_030117219.1
	multilocus contig7	QRBI01000178.1:136752-1270658	366306	366743	+	ID=QRBI01000178.1:136752-1270658:hit:13109:3.10.0.3;Name=XP_030116235.1
	multilocus contig7	QRBI01000178.1:136752-1270658	371942	372391	-	ID=QRBI01000178.1:136752-1270658:hit:13110:3.10.0.3;Name=XP_030116235.1
	multilocus contig7	QRBI01000178.1:136752-1270658	383769	384206	+	ID=QRBI01000178.1:136752-1270658:hit:13111:3.10.0.3;Name=XP_030116235.1
	multilocus contig7	QRBI01000178.1:136752-1270658	441956	442393	+	ID=QRBI01000178.1:136752-1270658:hit:13119:3.10.0.4;Name=XP_030116235.1
	multilocus contig7	QRBI01000178.1:136752-1270658	485349	486278	+	ID=QRBI01000178.1:136752-1270658:hit:13113:3.10.0.4;Name=XP_030147993.1
	multilocus contig7	QRBI01000178.1:136752-1270658	491414	491851	+	ID=QRBI01000178.1:136752-1270658:hit:13146:3.10.0.5;Name=XP_030116235.1
	multilocus contig7	QRBI01000178.1:136752-1270658	503445	503882	+	ID=QRBI01000178.1:136752-1270658:hit:13147:3.10.0.5;Name=XP_030116235.1
	multilocus contig7	QRBI01000178.1:136752-1270658	526120	526541	-	ID=QRBI01000178.1:136752-1270658:hit:13148:3.10.0.5;Name=XP_030116235.1
	multilocus contig7	QRBI01000178.1:136752-1270658	553238	553759	-	ID=QRBI01000178.1:136752-1270658:hit:13149:3.10.0.5;Name=XP_030116235.1
	multilocus contig7	QRBI01000178.1:136752-1270658	586512	589132	+	ID=QRBI01000178.1:136752-1270658:hit:13159:3.10.0.5;Name=XP_030117398.1
	multilocus contig7	QRBI01000178.1:136752-1270658	591725	592703	-	ID=QRBI01000178.1:136752-1270658:hit:13194:3.10.0.6;Name=XP_030118165.1
	multilocus contig7	QRBI01000178.1:136752-1270658	599607	600074	-	ID=QRBI01000178.1:136752-1270658:hit:13222:3.10.0.6;Name=XP_030117419.1
	multilocus contig7	QRBI01000178.1:136752-1270658	600422	600556	-	ID=QRBI01000178.1:136752-1270658:hsp:34595:3.10.0.6;Parent=QRBI01000178.1:136752-1270658:hit:13201:3.10.0.6;Target=XP_030118385.1 11 53;Gap=F1 M5 F2 D1 M37
	multilocus contig7	QRBI01000178.1:136752-1270658	624495	624881	+	ID=QRBI01000178.1:136752-1270658:hit:13223:3.10.0.6;Name=XP_030116235.1
	multilocus contig7	QRBI01000178.1:136752-1270658	626425	627908	-	ID=QRBI01000178.1:136752-1270658:hit:13224:3.10.0.6;Name=XP_030117367.1
	multilocus contig7	QRBI01000178.1:136752-1270658	637993	638430	-	ID=QRBI01000178.1:136752-1270658:hit:13225:3.10.0.6;Name=XP_030116235.1
	multilocus contig7	QRBI01000178.1:136752-1270658	818502	818939	-	ID=QRBI01000178.1:136752-1270658:hit:13230:3.10.0.8;Name=XP_030116235.1
	multilocus contig7	QRBI01000178.1:136752-1270658	869989	870509	-	ID=QRBI01000178.1:136752-1270658:hit:13231:3.10.0.8;Name=XP_030116235.1
	multilocus contig7	QRBI01000178.1:136752-1270658	883167	883693	-	ID=QRBI01000178.1:136752-1270658:hit:13233:3.10.0.8;Name=XP_030117176.1
	multilocus contig7	QRBI01000178.1:136752-1270658	952203	952724	+	ID=QRBI01000178.1:136752-1270658:hit:13242:3.10.0.9;Name=XP_030116235.1
	multilocus contig7	QRBI01000178.1:136752-1270658	956941	957384	-	ID=QRBI01000178.1:136752-1270658:hit:13243:3.10.0.9;Name=XP_030116235.1
	multilocus contig7	QRBI01000178.1:136752-1270658	965739	966176	-	ID=QRBI01000178.1:136752-1270658:hit:13244:3.10.0.9;Name=XP_030116235.1
	multilocus contig7	QRBI01000178.1:136752-1270658	974690	975615	-	ID=QRBI01000178.1:136752-1270658:hit:13236:3.10.0.9;Name=XP_030147993.1
	multilocus contig7	QRBI01000178.1:136752-1270658	995056	995493	+	ID=QRBI01000178.1:136752-1270658:hit:13291:3.10.0.10;Name=XP_030116235.1
	multilocus contig7	QRBI01000178.1:136752-1270658	1004034	1004550	-	ID=QRBI01000178.1:136752-1270658:hit:13292:3.10.0.10;Name=XP_030116235.1
	multilocus contig7	QRBI01000178.1:136752-1270658	1014140	1015054	-	ID=QRBI01000178.1:136752-1270658:hit:13247:3.10.0.10;Name=XP_030147993.1
	multilocus contig7	QRBI01000178.1:136752-1270658	1029564	1030086	+	ID=QRBI01000178.1:136752-1270658:hit:13293:3.10.0.10;Name=XP_030116235.1
	multilocus contig7	QRBI01000178.1:136752-1270658	1038552	1039069	-	ID=QRBI01000178.1:136752-1270658:hit:13294:3.10.0.10;Name=XP_030116235.1
	multilocus contig7	QRBI01000178.1:136752-1270658	1048683	1049600	-	ID=QRBI01000178.1:136752-1270658:hit:13255:3.10.0.10;Name=XP_030147993.1
	multilocus contig7	QRBI01000178.1:136752-1270658	1064444	1064965	+	ID=QRBI01000178.1:136752-1270658:hit:13295:3.10.0.10;Name=XP_030116235.1
	multilocus contig7	QRBI01000178.1:136752-1270658	1075859	1076296	-	ID=QRBI01000178.1:136752-1270658:hit:13296:3.10.0.10;Name=XP_030116235.1
	multilocus contig7	QRBI01000178.1:136752-1270658	1082947	1083525	+	ID=QRBI01000178.1:136752-1270658:hit:13298:3.10.0.10;Name=XP_004175510.3
	multilocus contig7	QRBI01000178.1:136752-1270658	1094321	1094758	-	ID=QRBI01000178.1:136752-1270658:hit:13301:3.10.0.10;Name=XP_030116235.1
	multilocus contig7	QRBI01000178.1:136752-1270658	1121850	1124110	+	ID=QRBI01000178.1:136752-1270658:hit:13269:3.10.0.10;Name=XP_030118372.1
	multilocus contig7	QRBI01000178.1:136752-1270658	1132873	1133905	-	ID=QRBI01000178.1:136752-1270658:hit:13286:3.10.0.10;Name=XP_030147839.1
Manacus vitellinus	multilocus contig1	NW_020340297.1:1-23925	98	13991	-	ID=NW_020340297.1:1-23925:hit:17:3.10.0.0;Name=XP_030118565.1
	multilocus contig1	NW_020340297.1:1-23925	1279	2310	-	ID=NW_020340297.1:1-23925:hit:45:3.10.0.0;Name=XP_030118592.1
	multilocus contig1	NW_020340297.1:1-23925	5737	7884	-	ID=NW_020340297.1:1-23925:hit:66:3.10.0.0;Name=XP_030118565.1
	multilocus contig1	NW_020340297.1:1-23925	7595	7630	-	ID=NW_020340297.1:1-23925:hsp:389:3.10.0.0;Parent=NW_020340297.1:1-23925:hit:65:3.10.0.0;Target=XP_030118565.1 15 26;Gap=M12
	multilocus contig1	NW_020340297.1:1-23925	7771	7939	-	ID=NW_020340297.1:1-23925:hsp:500:3.10.0.0;Parent=NW_020340297.1:1-23925:hit:95:3.10.0.0;Target=XP_030118337.1 49 108;Gap=F1 M38 I3 M6 I1 M12
	multilocus contig1	NW_020340297.1:1-23925	9654	13985	-	ID=NW_020340297.1:1-23925:hit:42:3.10.0.0;Name=XP_030118572.1
	multilocus contig1	NW_020340297.1:1-23925	12691	13137	-	ID=NW_020340297.1:1-23925:hsp:9:3.10.0.0;Parent=NW_020340297.1:1-23925:hit:8:3.10.0.0;Target=XP_030118572.1 92 242;Gap=M24 I3 M94 I4 M10 D5 M16
	multilocus contig1	NW_020340297.1:1-23925	13566	13985	-	ID=NW_020340297.1:1-23925:hsp:315:3.10.0.0;Parent=NW_020340297.1:1-23925:hit:44:3.10.0.0;Target=XP_030118592.1 18 157;Gap=M140
	multilocus contig1	NW_020340297.1:1-23925	22420	23052	-	ID=NW_020340297.1:1-23925:hit:125:3.10.0.0;Name=XP_030116235.1
	multilocus contig2	NW_020340303.1:14819-81701	3679	4614	-	ID=NW_020340303.1:14819-81701:hit:179:3.10.0.0;Name=XP_030117381.1
	multilocus contig2	NW_020340303.1:14819-81701	9885	10930	+	ID=NW_020340303.1:14819-81701:hit:191:3.10.0.0;Name=XP_030117864.1
	multilocus contig2	NW_020340303.1:14819-81701	10990	11262	+	ID=NW_020340303.1:14819-81701:hsp:668:3.10.0.0;Parent=NW_020340303.1:14819-81701:hit:183:3.10.0.0;Target=XP_030118322.1 207 297;Gap=M91
	multilocus contig2	NW_020340303.1:14819-81701	32469	33514	+	ID=NW_020340303.1:14819-81701:hit:211:3.10.0.0;Name=XP_030117864.1
	multilocus contig2	NW_020340303.1:14819-81701	33574	33846	+	ID=NW_020340303.1:14819-81701:hsp:702:3.10.0.0;Parent=NW_020340303.1:14819-81701:hit:195:3.10.0.0;Target=XP_030118322.1 207 297;Gap=M91
	multilocus contig2	NW_020340303.1:14819-81701	33962	34114	+	ID=NW_020340303.1:14819-81701:hsp:765:3.10.0.0;Parent=NW_020340303.1:14819-81701:hit:217:3.10.0.0;Target=XP_030118321.1 295 345;Gap=M9 D1 M15 I1 M26
	multilocus contig2	NW_020340303.1:14819-81701	43780	44825	+	ID=NW_020340303.1:14819-81701:hit:212:3.10.0.0;Name=XP_030117864.1
	multilocus contig2	NW_020340303.1:14819-81701	44885	45157	+	ID=NW_020340303.1:14819-81701:hsp:705:3.10.0.0;Parent=NW_020340303.1:14819-81701:hit:196:3.10.0.0;Target=XP_030118322.1 207 297;Gap=M91
	multilocus contig2	NW_020340303.1:14819-81701	45273	45425	+	ID=NW_020340303.1:14819-81701:hsp:769:3.10.0.0;Parent=NW_020340303.1:14819-81701:hit:217:3.10.0.0;Target=XP_030118321.1 295 345;Gap=M9 D1 M15 I1 M26
	multilocus contig2	NW_020340303.1:14819-81701	55161	56882	-	ID=NW_020340303.1:14819-81701:hit:285:3.10.0.0;Name=XP_030118322.1
	multilocus contig3	NW_020340453.1:1-92090	149	5737	+	ID=NW_020340453.1:1-92090:hit:337:3.10.0.0;Name=XP_030118565.1
	multilocus contig3	NW_020340453.1:1-92090	22103	23195	+	ID=NW_020340453.1:1-92090:hit:368:3.10.0.0;Name=XP_030118165.1
	multilocus contig3	NW_020340453.1:1-92090	23213	23509	+	ID=NW_020340453.1:1-92090:hsp:1150:3.10.0.0;Parent=NW_020340453.1:1-92090:hit:359:3.10.0.0;Target=XP_030118322.1 199 297;Gap=M99
	multilocus contig3	NW_020340453.1:1-92090	23626	23859	+	ID=NW_020340453.1:1-92090:hsp:1968:3.10.0.0;Parent=NW_020340453.1:1-92090:hit:557:3.10.0.0;Target=XP_030118321.1 295 371;Gap=R1 M9 D1 M42 F1 M26
	multilocus contig3	NW_020340453.1:1-92090	31330	37253	-	ID=NW_020340453.1:1-92090:hit:576:3.10.0.0;Name=XP_030118565.1
	multilocus contig3	NW_020340453.1:1-92090	39386	40478	+	ID=NW_020340453.1:1-92090:hit:411:3.10.0.0;Name=XP_030118165.1
	multilocus contig3	NW_020340453.1:1-92090	40496	40792	+	ID=NW_020340453.1:1-92090:hsp:1360:3.10.0.0;Parent=NW_020340453.1:1-92090:hit:402:3.10.0.0;Target=XP_030118322.1 199 297;Gap=M99
	multilocus contig3	NW_020340453.1:1-92090	40909	41142	+	ID=NW_020340453.1:1-92090:hsp:2220:3.10.0.0;Parent=NW_020340453.1:1-92090:hit:630:3.10.0.0;Target=XP_030118321.1 295 371;Gap=R1 M9 D1 M42 F1 M26
	multilocus contig3	NW_020340453.1:1-92090	48589	54129	-	ID=NW_020340453.1:1-92090:hit:423:3.10.0.0;Name=XP_030118565.1
	multilocus contig3	NW_020340453.1:1-92090	59479	60111	+	ID=NW_020340453.1:1-92090:hit:669:3.10.0.0;Name=XP_030116235.1
	multilocus contig3	NW_020340453.1:1-92090	67740	68832	+	ID=NW_020340453.1:1-92090:hit:455:3.10.0.0;Name=XP_030118165.1
	multilocus contig3	NW_020340453.1:1-92090	68850	69146	+	ID=NW_020340453.1:1-92090:hsp:1573:3.10.0.0;Parent=NW_020340453.1:1-92090:hit:446:3.10.0.0;Target=XP_030118322.1 199 297;Gap=M99
	multilocus contig3	NW_020340453.1:1-92090	69263	69496	+	ID=NW_020340453.1:1-92090:hsp:2374:3.10.0.0;Parent=NW_020340453.1:1-92090:hit:680:3.10.0.0;Target=XP_030118321.1 295 371;Gap=R1 M9 D1 M42 F1 M26
	multilocus contig3	NW_020340453.1:1-92090	76603	82469	-	ID=NW_020340453.1:1-92090:hit:699:3.10.0.0;Name=XP_030118565.1
	multilocus contig4	NW_020340463.1:1-32721	1685	22787	-	ID=NW_020340463.1:1-32721:hit:754:3.10.0.0;Name=XP_030118565.1
	multilocus contig4	NW_020340463.1:1-32721	3729	3813	-	ID=NW_020340463.1:1-32721:hsp:3085:3.10.0.0;Parent=NW_020340463.1:1-32721:hit:776:3.10.0.0;Target=XP_030118572.1 1 28;Gap=F1 M28
	multilocus contig4	NW_020340463.1:1-32721	8082	15702	-	ID=NW_020340463.1:1-32721:hit:777:3.10.0.0;Name=XP_030118572.1
	multilocus contig4	NW_020340463.1:1-32721	9261	9615	-	ID=NW_020340463.1:1-32721:hsp:3101:3.10.0.0;Parent=NW_020340463.1:1-32721:hit:780:3.10.0.0;Target=XP_030118592.1 29 146;Gap=F2 M118 R1
	multilocus contig4	NW_020340463.1:1-32721	11946	12053	-	ID=NW_020340463.1:1-32721:hsp:2596:3.10.0.0;Parent=NW_020340463.1:1-32721:hit:745:3.10.0.0;Target=XP_030118572.1 213 248;Gap=M36
	multilocus contig4	NW_020340463.1:1-32721	12229	12507	-	ID=NW_020340463.1:1-32721:hsp:2595:3.10.0.0;Parent=NW_020340463.1:1-32721:hit:745:3.10.0.0;Target=XP_030118572.1 151 242;Gap=M65 D1 M27
	multilocus contig4	NW_020340463.1:1-32721	13229	19451	-	ID=NW_020340463.1:1-32721:hit:828:3.10.0.0;Name=XP_030118567.1
	multilocus contig4	NW_020340463.1:1-32721	21204	22781	-	ID=NW_020340463.1:1-32721:hit:779:3.10.0.0;Name=XP_030118572.1
	multilocus contig5	NW_020340479.1:1-78640	1037	2078	+	ID=NW_020340479.1:1-78640:hit:918:3.10.0.0;Name=XP_030118165.1
	multilocus contig5	NW_020340479.1:1-78640	2096	2392	+	ID=NW_020340479.1:1-78640:hsp:3493:3.10.0.0;Parent=NW_020340479.1:1-78640:hit:909:3.10.0.0;Target=XP_030118322.1 199 297;Gap=M99
	multilocus contig5	NW_020340479.1:1-78640	2508	2666	+	ID=NW_020340479.1:1-78640:hsp:3525:3.10.0.0;Parent=NW_020340479.1:1-78640:hit:920:3.10.0.0;Target=XP_030118321.1 295 345;Gap=M9 D1 M16 D1 M26
	multilocus contig5	NW_020340479.1:1-78640	9876	9989	+	ID=NW_020340479.1:1-78640:hsp:3526:3.10.0.0;Parent=NW_020340479.1:1-78640:hit:920:3.10.0.0;Target=XP_030118321.1 308 345;Gap=M38
	multilocus contig5	NW_020340479.1:1-78640	35259	35931	+	ID=NW_020340479.1:1-78640:hit:1035:3.10.0.0;Name=XP_030131512.1
	multilocus contig5	NW_020340479.1:1-78640	37786	39209	-	ID=NW_020340479.1:1-78640:hit:1053:3.10.0.0;Name=XP_030114778.1
	multilocus contig5	NW_020340479.1:1-78640	46507	48419	-	ID=NW_020340479.1:1-78640:hit:1056:3.10.0.0;Name=XP_030118572.1
	multilocus contig5	NW_020340479.1:1-78640	55536	56208	+	ID=NW_020340479.1:1-78640:hit:1087:3.10.0.0;Name=XP_030131512.1
	multilocus contig5	NW_020340479.1:1-78640	58063	59486	-	ID=NW_020340479.1:1-78640:hit:1105:3.10.0.0;Name=XP_030114778.1
	multilocus contig5	NW_020340479.1:1-78640	66784	68696	-	ID=NW_020340479.1:1-78640:hit:1108:3.10.0.0;Name=XP_030118572.1
	multilocus contig6	NW_020340538.1:8029-91950	10001	11996	-	ID=NW_020340538.1:8029-91950:hit:1349:3.10.0.0;Name=XP_030118337.1
	multilocus contig6	NW_020340538.1:8029-91950	15428	17043	-	ID=NW_020340538.1:8029-91950:hit:1370:3.10.0.0;Name=XP_030118321.1
	multilocus contig6	NW_020340538.1:8029-91950	21758	23765	-	ID=NW_020340538.1:8029-91950:hit:1380:3.10.0.0;Name=XP_030118565.1
	multilocus contig6	NW_020340538.1:8029-91950	40420	42365	-	ID=NW_020340538.1:8029-91950:hit:1421:3.10.0.0;Name=XP_030118337.1
	multilocus contig6	NW_020340538.1:8029-91950	45797	47412	-	ID=NW_020340538.1:8029-91950:hit:1442:3.10.0.0;Name=XP_030118321.1
	multilocus contig6	NW_020340538.1:8029-91950	46464	47505	-	ID=NW_020340538.1:8029-91950:hit:1296:3.10.0.0;Name=XP_030118165.1
	multilocus contig6	NW_020340538.1:8029-91950	64924	73922	+	ID=NW_020340538.1:8029-91950:hit:1461:3.10.0.0;Name=XP_030118565.1
	multilocus contig7	NW_020340661.1:1-17055	1616	7055	+	ID=NW_020340661.1:1-17055:hit:1560:3.10.0.0;Name=XP_030118565.1
	multilocus contig8	NW_020340783.1:12877-55092	1229	2222	-	ID=NW_020340783.1:12877-55092:hit:1697:3.10.0.0;Name=XP_030114781.1
	multilocus contig8	NW_020340783.1:12877-55092	10001	11592	-	ID=NW_020340783.1:12877-55092:hit:1626:3.10.0.0;Name=XP_030118565.1
	multilocus contig8	NW_020340783.1:12877-55092	19361	20033	+	ID=NW_020340783.1:12877-55092:hit:1729:3.10.0.0;Name=XP_030131512.1
	multilocus contig8	NW_020340783.1:12877-55092	30690	32281	-	ID=NW_020340783.1:12877-55092:hit:1675:3.10.0.0;Name=XP_030118565.1
	multilocus contig9	NW_020340916.1:1-29999	3488	3992	+	ID=NW_020340916.1:1-29999:hit:1853:3.10.0.0;Name=XP_030118592.1
	multilocus contig9	NW_020340916.1:1-29999	6777	8366	-	ID=NW_020340916.1:1-29999:hit:1856:3.10.0.0;Name=XP_030118593.1
	multilocus contig9	NW_020340916.1:1-29999	18403	22832	-	ID=NW_020340916.1:1-29999:hit:1824:3.10.0.0;Name=XP_030118593.1
	multilocus contig10	NW_020340944.1:1-34880	757	1973	+	ID=NW_020340944.1:1-34880:hit:1961:3.10.0.0;Name=XP_030118354.1
	multilocus contig10	NW_020340944.1:1-34880	14431	19909	+	ID=NW_020340944.1:1-34880:hit:2063:3.10.0.0;Name=XP_030118565.1
	multilocus contig10	NW_020340944.1:1-34880	23041	23388	+	ID=NW_020340944.1:1-34880:hsp:6913:3.10.0.0;Parent=NW_020340944.1:1-34880:hit:1991:3.10.0.0;Target=XP_030118354.1 18 135;Gap=M102 I2 M14
	multilocus contig10	NW_020340944.1:1-34880	23904	24311	+	ID=NW_020340944.1:1-34880:hsp:6922:3.10.0.0;Parent=NW_020340944.1:1-34880:hit:1992:3.10.0.0;Target=XP_030118595.1 92 229;Gap=M18 I1 M6 I2 M97 D1 M14
	multilocus contig11	NW_020341722.1:1-30755	3492	5497	+	ID=NW_020341722.1:1-30755:hit:2189:3.10.0.0;Name=XP_030118565.1
	multilocus contig11	NW_020341722.1:1-30755	18941	20821	-	ID=NW_020341722.1:1-30755:hit:2158:3.10.0.0;Name=XP_030118565.1
	multilocus contig12	NW_020343530.1:35728-62044	9935	16317	+	ID=NW_020343530.1:35728-62044:hit:2264:3.10.0.0;Name=XP_030118565.1
	multilocus contig12	NW_020343530.1:35728-62044	14083	16317	+	ID=NW_020343530.1:35728-62044:hit:2325:3.10.0.0;Name=XP_030118337.1
	multilocus contig12	NW_020343530.1:35728-62044	20956	21588	-	ID=NW_020343530.1:35728-62044:hit:2348:3.10.0.0;Name=XP_030116235.1
	multilocus contig13	NW_020345221.1:1-19423	2829	8854	+	ID=NW_020345221.1:1-19423:hit:2368:3.10.0.0;Name=XP_030118565.1
	multilocus contig14	NW_020345404.1:1-17559	1979	6942	+	ID=NW_020345404.1:1-17559:hit:2462:3.10.0.0;Name=XP_030118565.1
	multilocus contig14	NW_020345404.1:1-17559	6951	7031	+	ID=NW_020345404.1:1-17559:hsp:8597:3.10.0.0;Parent=NW_020345404.1:1-17559:hit:2472:3.10.0.0;Target=XP_030118337.1 281 307;Gap=M27
	multilocus contig15	NW_020345889.1:1-40372	94	4100	+	ID=NW_020345889.1:1-40372:hit:2573:3.10.0.0;Name=XP_030118572.1
	multilocus contig15	NW_020345889.1:1-40372	19425	30434	-	ID=NW_020345889.1:1-40372:hit:2613:3.10.0.0;Name=XP_030118565.1
	multilocus contig16	NW_020345947.1:1-25137	278	8644	-	ID=NW_020345947.1:1-25137:hit:2714:3.10.0.0;Name=XP_030118592.1
	multilocus contig17	NW_020345956.1:1-25137	990	2557	-	ID=NW_020345956.1:1-25137:hit:2822:3.10.0.0;Name=XP_030118565.1
	multilocus contig17	NW_020345956.1:1-25137	13927	15197	-	ID=NW_020345956.1:1-25137:hit:2853:3.10.0.0;Name=XP_030118565.1
	multilocus contig18	NW_020348131.1:1-17005	1890	7070	-	ID=NW_020348131.1:1-17005:hit:2944:3.10.0.0;Name=XP_030118565.1
	multilocus contig19	NW_020348328.1:1-16902	488	6902	+	ID=NW_020348328.1:1-16902:hit:3034:3.10.0.0;Name=XP_030118565.1
	multilocus contig19	NW_020348328.1:1-16902	11432	12064	-	ID=NW_020348328.1:1-16902:hit:3118:3.10.0.0;Name=XP_030116235.1
	multilocus contig20	NW_020348453.1:1-21884	5909	11950	-	ID=NW_020348453.1:1-21884:hit:3133:3.10.0.0;Name=XP_030118565.1
	multilocus contig21	NW_020348640.1:12262-38596	9935	16335	+	ID=NW_020348640.1:12262-38596:hit:3233:3.10.0.0;Name=XP_030118565.1
	multilocus contig21	NW_020348640.1:12262-38596	20862	21494	-	ID=NW_020348640.1:12262-38596:hit:3317:3.10.0.0;Name=XP_030116235.1
	multilocus contig22	NW_020349959.1:1-22626	3608	12694	-	ID=NW_020349959.1:1-22626:hit:3330:3.10.0.0;Name=XP_030118565.1
	multilocus contig23	NW_020351231.1:4188-30724	10570	16567	-	ID=NW_020351231.1:4188-30724:hit:3427:3.10.0.0;Name=XP_030118572.1
	multilocus contig24	NW_020351818.1:1-24453	8673	14453	+	ID=NW_020351818.1:1-24453:hit:3574:3.10.0.0;Name=XP_030118565.1
	multilocus contig25	NW_020352417.1:277-42582	9909	10950	+	ID=NW_020352417.1:277-42582:hit:3641:3.10.0.0;Name=XP_030118165.1
	multilocus contig25	NW_020352417.1:277-42582	10968	11264	+	ID=NW_020352417.1:277-42582:hsp:12800:3.10.0.0;Parent=NW_020352417.1:277-42582:hit:3632:3.10.0.0;Target=XP_030118322.1 199 297;Gap=M99
	multilocus contig25	NW_020352417.1:277-42582	11380	11538	+	ID=NW_020352417.1:277-42582:hsp:12832:3.10.0.0;Parent=NW_020352417.1:277-42582:hit:3643:3.10.0.0;Target=XP_030118321.1 295 345;Gap=M9 D1 M16 D1 M26
	multilocus contig25	NW_020352417.1:277-42582	15048	17055	+	ID=NW_020352417.1:277-42582:hit:3725:3.10.0.0;Name=XP_030118565.1
	multilocus contig25	NW_020352417.1:277-42582	30501	32306	-	ID=NW_020352417.1:277-42582:hit:3675:3.10.0.0;Name=XP_030118572.1
	multilocus contig26	NW_020353778.1:1-43992	4422	5463	+	ID=NW_020353778.1:1-43992:hit:3807:3.10.0.0;Name=XP_030118165.1
	multilocus contig26	NW_020353778.1:1-43992	5481	5777	+	ID=NW_020353778.1:1-43992:hsp:13286:3.10.0.0;Parent=NW_020353778.1:1-43992:hit:3798:3.10.0.0;Target=XP_030118322.1 199 297;Gap=M99
	multilocus contig26	NW_020353778.1:1-43992	5893	6051	+	ID=NW_020353778.1:1-43992:hsp:13318:3.10.0.0;Parent=NW_020353778.1:1-43992:hit:3809:3.10.0.0;Target=XP_030118321.1 295 345;Gap=M9 D1 M16 D1 M26
	multilocus contig26	NW_020353778.1:1-43992	9562	11557	+	ID=NW_020353778.1:1-43992:hit:3901:3.10.0.0;Name=XP_030118337.1
	multilocus contig26	NW_020353778.1:1-43992	25008	34372	-	ID=NW_020353778.1:1-43992:hit:3940:3.10.0.0;Name=XP_030118565.1
Pipra filicauda	multilocus contig1	NW_020894118.1:1-30010	5973	7036	ID=NW_020894118.1:1-30010:hit:4153:3.10.0.0;Name=XP_030118165.1
	multilocus contig1	NW_020894118.1:1-30010	7062	7334	ID=NW_020894118.1:1-30010:hsp:19110:3.10.0.0;Parent=NW_020894118.1:1-30010:hit:4122:3.10.0.0;Target=XP_030118322.1 207 297;Gap=M91
	multilocus contig1	NW_020894118.1:1-30010	7450	7668	ID=NW_020894118.1:1-30010:hsp:19142:3.10.0.0;Parent=NW_020894118.1:1-30010:hit:4133:3.10.0.0;Target=XP_030118321.1 295 367;Gap=M11 D1 M13 I1 M48
	multilocus contig1	NW_020894118.1:1-30010	18329	20009	ID=NW_020894118.1:1-30010:hit:4156:3.10.0.0;Name=XP_030118322.1
	multilocus contig2	NW_020894410.1:3056-33582	8555	11512	ID=NW_020894410.1:3056-33582:hit:4182:3.10.0.0;Name=XP_030118572.1
	multilocus contig2	NW_020894410.1:3056-33582	14807	19705	ID=NW_020894410.1:3056-33582:hit:4319:3.10.0.0;Name=XP_030118578.1
	multilocus contig3	NW_020894989.1:1-34871	211	294	ID=NW_020894989.1:1-34871:hsp:19902:3.10.0.0;Parent=NW_020894989.1:1-34871:hit:4348:3.10.0.0;Target=XP_030118592.1 165 192;Gap=M28
	multilocus contig3	NW_020894989.1:1-34871	838	1083	ID=NW_020894989.1:1-34871:hsp:19901:3.10.0.0;Parent=NW_020894989.1:1-34871:hit:4348:3.10.0.0;Target=XP_030118592.1 62 143;Gap=M82
	multilocus contig3	NW_020894989.1:1-34871	1727	1840	ID=NW_020894989.1:1-34871:hsp:20163:3.10.0.0;Parent=NW_020894989.1:1-34871:hit:4419:3.10.0.0;Target=XP_030118565.1 18 55;Gap=M38
	multilocus contig3	NW_020894989.1:1-34871	3994	5565	ID=NW_020894989.1:1-34871:hit:4409:3.10.0.0;Name=XP_030118572.1
	multilocus contig3	NW_020894989.1:1-34871	17640	18812	ID=NW_020894989.1:1-34871:hit:4387:3.10.0.0;Name=XP_030118565.1
	multilocus contig3	NW_020894989.1:1-34871	19059	19165	ID=NW_020894989.1:1-34871:hsp:20229:3.10.0.0;Parent=NW_020894989.1:1-34871:hit:4441:3.10.0.0;Target=XP_030118572.1 213 248;Gap=R1 M36
	multilocus contig4	NW_020895086.1:1-34871	9833	24900	ID=NW_020895086.1:1-34871:hit:4490:3.10.0.0;Name=XP_030118354.1
	multilocus contig5	NW_020895147.1:618-36634	491	598	ID=NW_020895147.1:618-36634:hsp:20932:3.10.0.0;Parent=NW_020895147.1:618-36634:hit:4623:3.10.0.0;Target=XP_030118572.1 213 248;Gap=M36
	multilocus contig5	NW_020895147.1:618-36634	8006	8320	ID=NW_020895147.1:618-36634:hsp:20959:3.10.0.0;Parent=NW_020895147.1:618-36634:hit:4629:3.10.0.0;Target=XP_030118354.1 108 210;Gap=M56 D2 M47
	multilocus contig5	NW_020895147.1:618-36634	9364	11615	ID=NW_020895147.1:618-36634:hit:4694:3.10.0.0;Name=XP_030118565.1
	multilocus contig5	NW_020895147.1:618-36634	20978	26082	ID=NW_020895147.1:618-36634:hit:4663:3.10.0.0;Name=XP_030118565.1
	multilocus contig6	NW_020895157.1:1-16100	431	835	ID=NW_020895157.1:1-16100:hsp:21632:3.10.0.0;Parent=NW_020895157.1:1-16100:hit:4792:3.10.0.0;Target=XP_030118575.1 110 248;Gap=M7 I2 M96 I3 M21 D1 M10
	multilocus contig6	NW_020895157.1:1-16100	1351	1782	ID=NW_020895157.1:1-16100:hsp:21591:3.10.0.0;Parent=NW_020895157.1:1-16100:hit:4785:3.10.0.0;Target=XP_030118572.1 28 152;Gap=M90 D7 M3 D13 M9 I1 M22
	multilocus contig6	NW_020895157.1:1-16100	2284	2407	ID=NW_020895157.1:1-16100:hsp:21897:3.10.0.0;Parent=NW_020895157.1:1-16100:hit:4854:3.10.0.0;Target=XP_030118337.1 68 108;Gap=F1 M41
	multilocus contig6	NW_020895157.1:1-16100	4602	6159	ID=NW_020895157.1:1-16100:hit:4817:3.10.0.0;Name=XP_030118572.1
	multilocus contig7	NW_020896111.1:13093-62572	10577	11858	ID=NW_020896111.1:13093-62572:hit:4919:3.10.0.0;Name=XP_030118565.1
	multilocus contig7	NW_020896111.1:13093-62572	19472	20104	ID=NW_020896111.1:13093-62572:hit:5001:3.10.0.0;Name=XP_030116235.1
	multilocus contig7	NW_020896111.1:13093-62572	30037	39545	ID=NW_020896111.1:13093-62572:hit:4950:3.10.0.0;Name=XP_030118565.1
	multilocus contig8	NW_020896135.1:44213-94050	10407	11618	ID=NW_020896135.1:44213-94050:hit:5155:3.10.0.0;Name=XP_030118592.1
	multilocus contig8	NW_020896135.1:44213-94050	38250	39903	ID=NW_020896135.1:44213-94050:hit:5132:3.10.0.0;Name=XP_030118565.1
	multilocus contig9	NW_020896151.1:1-24063	9456	9884	ID=NW_020896151.1:1-24063:hsp:23019:3.10.0.0;Parent=NW_020896151.1:1-24063:hit:5239:3.10.0.0;Target=XP_030118595.1 92 241;Gap=M21 I3 M97 I4 M25
	multilocus contig9	NW_020896151.1:1-24063	10078	10185	ID=NW_020896151.1:1-24063:hsp:22975:3.10.0.0;Parent=NW_020896151.1:1-24063:hit:5231:3.10.0.0;Target=XP_030118572.1 213 248;Gap=M36
	multilocus contig9	NW_020896151.1:1-24063	11841	14063	ID=NW_020896151.1:1-24063:hit:5280:3.10.0.0;Name=XP_030118565.1
	multilocus contig10	NW_020896181.1:1-23051	3704	13081	ID=NW_020896181.1:1-23051:hit:5326:3.10.0.0;Name=XP_030118572.1
	multilocus contig10	NW_020896181.1:1-23051	11472	13111	ID=NW_020896181.1:1-23051:hit:5358:3.10.0.0;Name=XP_030118572.1
	multilocus contig11	NW_020896332.1:1136-65038	9944	11615	ID=NW_020896332.1:1136-65038:hit:5516:3.10.0.0;Name=XP_030118572.1
	multilocus contig11	NW_020896332.1:1136-65038	13762	15936	ID=NW_020896332.1:1136-65038:hit:5534:3.10.0.0;Name=XP_030118565.1
	multilocus contig11	NW_020896332.1:1136-65038	17653	18611	ID=NW_020896332.1:1136-65038:hit:5519:3.10.0.0;Name=XP_030118592.1
	multilocus contig11	NW_020896332.1:1136-65038	52226	53963	ID=NW_020896332.1:1136-65038:hit:5578:3.10.0.0;Name=XP_030118572.1
	multilocus contig12	NW_020896343.1:17286-54573	10724	10743	ID=NW_020896343.1:17286-54573:hsp:24852:3.10.0.0;Parent=NW_020896343.1:17286-54573:hit:5682:3.10.0.0;Target=XP_030118592.1 154 160;Gap=R2 M7 F1
	multilocus contig12	NW_020896343.1:17286-54573	10879	11313	ID=NW_020896343.1:17286-54573:hsp:24494:3.10.0.0;Parent=NW_020896343.1:17286-54573:hit:5625:3.10.0.0;Target=XP_030118595.1 92 242;Gap=M18 I1 M6 I2 M96 I3 M25
	multilocus contig12	NW_020896343.1:17286-54573	11502	11609	ID=NW_020896343.1:17286-54573:hsp:24427:3.10.0.0;Parent=NW_020896343.1:17286-54573:hit:5617:3.10.0.0;Target=XP_030118572.1 213 248;Gap=M36
	multilocus contig12	NW_020896343.1:17286-54573	13096	15320	ID=NW_020896343.1:17286-54573:hit:5697:3.10.0.0;Name=XP_030118565.1
	multilocus contig12	NW_020896343.1:17286-54573	16971	19179	ID=NW_020896343.1:17286-54573:hit:5723:3.10.0.0;Name=XP_030118578.1
	multilocus contig12	NW_020896343.1:17286-54573	21272	27353	ID=NW_020896343.1:17286-54573:hit:5657:3.10.0.0;Name=XP_030118565.1
	multilocus contig13	NW_020896399.1:77-34732	11438	12382	ID=NW_020896399.1:77-34732:hit:5849:3.10.0.0;Name=XP_030118592.1
	multilocus contig13	NW_020896399.1:77-34732	15782	16133	ID=NW_020896399.1:77-34732:hsp:25429:3.10.0.0;Parent=NW_020896399.1:77-34732:hit:5847:3.10.0.0;Target=XP_030118592.1 29 145;Gap=F2 M117 R1
	multilocus contig13	NW_020896399.1:77-34732	16631	16715	ID=NW_020896399.1:77-34732:hsp:25428:3.10.0.0;Parent=NW_020896399.1:77-34732:hit:5847:3.10.0.0;Target=XP_030118592.1 1 28;Gap=F1 M28
	multilocus contig13	NW_020896399.1:77-34732	16754	16816	ID=NW_020896399.1:77-34732:hsp:25535:3.10.0.0;Parent=NW_020896399.1:77-34732:hit:5883:3.10.0.0;Target=XP_030118337.1 43 63;Gap=M21
	multilocus contig13	NW_020896399.1:77-34732	23061	24716	ID=NW_020896399.1:77-34732:hit:5845:3.10.0.0;Name=XP_030118572.1
	multilocus contig14	NW_020896616.1:1-144225	5984	6373	ID=NW_020896616.1:1-144225:hsp:25683:3.10.0.0;Parent=NW_020896616.1:1-144225:hit:5985:3.10.0.0;Target=XP_030118584.1 80 212;Gap=M36 I3 M94
	multilocus contig14	NW_020896616.1:1-144225	6670	6776	ID=NW_020896616.1:1-144225:hsp:25827:3.10.0.0;Parent=NW_020896616.1:1-144225:hit:6043:3.10.0.0;Target=XP_030118354.1 211 246;Gap=R1 M36
	multilocus contig14	NW_020896616.1:1-144225	46229	47739	ID=NW_020896616.1:1-144225:hit:6077:3.10.0.0;Name=XP_030118321.1
	multilocus contig14	NW_020896616.1:1-144225	132951	133857	ID=NW_020896616.1:1-144225:hit:6032:3.10.0.0;Name=XP_030117864.1
	multilocus contig14	NW_020896616.1:1-144225	133952	134224	ID=NW_020896616.1:1-144225:hsp:25771:3.10.0.0;Parent=NW_020896616.1:1-144225:hit:6024:3.10.0.0;Target=XP_030118322.1 207 297;Gap=M91
	multilocus contig14	NW_020896616.1:1-144225	134350	134583	ID=NW_020896616.1:1-144225:hsp:25979:3.10.0.0;Parent=NW_020896616.1:1-144225:hit:6088:3.10.0.0;Target=XP_030118321.1 295 371;Gap=R1 M9 D1 M42 F1 M26
	multilocus contig14	NW_020896616.1:1-144225	138860	139557	ID=NW_020896616.1:1-144225:hit:6036:3.10.0.0;Name=XP_030114781.1
	multilocus contig15	NW_020896797.1:4528-43735	10301	10495	ID=NW_020896797.1:4528-43735:hsp:25996:3.10.0.0;Parent=NW_020896797.1:4528-43735:hit:6103:3.10.0.0;Target=XP_030118572.1 173 241;Gap=M40 I4 M25
	multilocus contig15	NW_020896797.1:4528-43735	11180	11599	ID=NW_020896797.1:4528-43735:hsp:26314:3.10.0.0;Parent=NW_020896797.1:4528-43735:hit:6195:3.10.0.0;Target=XP_030118592.1 18 157;Gap=M140
	multilocus contig15	NW_020896797.1:4528-43735	15609	16378	ID=NW_020896797.1:4528-43735:hit:6225:3.10.0.0;Name=NP_001232342.1
	multilocus contig15	NW_020896797.1:4528-43735	23734	24430	ID=NW_020896797.1:4528-43735:hit:6142:3.10.0.0;Name=XP_030118565.1
	multilocus contig15	NW_020896797.1:4528-43735	27696	32249	ID=NW_020896797.1:4528-43735:hit:6163:3.10.0.0;Name=XP_030118572.1
	multilocus contig16	NW_020896955.1:1-35258	1397	1684	ID=NW_020896955.1:1-35258:hsp:26626:3.10.0.0;Parent=NW_020896955.1:1-35258:hit:6313:3.10.0.0;Target=XP_030118374.1 110 204;Gap=M65 D1 M30
	multilocus contig16	NW_020896955.1:1-35258	1918	2190	ID=NW_020896955.1:1-35258:hsp:26603:3.10.0.0;Parent=NW_020896955.1:1-35258:hit:6307:3.10.0.0;Target=XP_030118372.1 204 294;Gap=M91
	multilocus contig16	NW_020896955.1:1-35258	2306	2479	ID=NW_020896955.1:1-35258:hsp:26604:3.10.0.0;Parent=NW_020896955.1:1-35258:hit:6307:3.10.0.0;Target=XP_030118372.1 295 353;Gap=M9 D1 M13 I2 M35
	multilocus contig16	NW_020896955.1:1-35258	19469	25287	ID=NW_020896955.1:1-35258:hit:6319:3.10.0.0;Name=XP_030118572.1
	multilocus contig17	NW_020897048.1:53283-89496	7736	7820	ID=NW_020897048.1:53283-89496:hsp:27218:3.10.0.0;Parent=NW_020897048.1:53283-89496:hit:6482:3.10.0.0;Target=XP_030118592.1 1 28;Gap=F1 M28
	multilocus contig17	NW_020897048.1:53283-89496	10001	11632	ID=NW_020897048.1:53283-89496:hit:6480:3.10.0.0;Name=XP_030118572.1
	multilocus contig17	NW_020897048.1:53283-89496	24807	25899	ID=NW_020897048.1:53283-89496:hit:6477:3.10.0.0;Name=XP_030118165.1
	multilocus contig17	NW_020897048.1:53283-89496	25917	26213	ID=NW_020897048.1:53283-89496:hsp:27180:3.10.0.0;Parent=NW_020897048.1:53283-89496:hit:6468:3.10.0.0;Target=XP_030118322.1 199 297;Gap=M99
	multilocus contig17	NW_020897048.1:53283-89496	26330	26563	ID=NW_020897048.1:53283-89496:hsp:27347:3.10.0.0;Parent=NW_020897048.1:53283-89496:hit:6522:3.10.0.0;Target=XP_030118321.1 295 371;Gap=R1 M9 D1 M42 F1 M26
	multilocus contig18	NW_020897584.1:1-23816	717	1040	ID=NW_020897584.1:1-23816:hsp:27662:3.10.0.0;Parent=NW_020897584.1:1-23816:hit:6595:3.10.0.0;Target=XP_030118592.1 146 255;Gap=R2 M10 I1 M25 R1 M1 R2 M34 F1 R2 M1 R1 M17 F1 M21
	multilocus contig18	NW_020897584.1:1-23816	1305	1412	ID=NW_020897584.1:1-23816:hsp:27359:3.10.0.0;Parent=NW_020897584.1:1-23816:hit:6533:3.10.0.0;Target=XP_030118572.1 213 248;Gap=M36
	multilocus contig18	NW_020897584.1:1-23816	3629	17758	ID=NW_020897584.1:1-23816:hit:6563:3.10.0.0;Name=XP_030118572.1
	multilocus contig19	NW_020897604.1:1-28041	3848	4291	ID=NW_020897604.1:1-28041:hsp:28007:3.10.0.0;Parent=NW_020897604.1:1-28041:hit:6699:3.10.0.0;Target=XP_030118354.1 92 239;Gap=M24 I3 M45 D2 M61 D1 M15
	multilocus contig19	NW_020897604.1:1-28041	4471	4577	ID=NW_020897604.1:1-28041:hsp:28181:3.10.0.0;Parent=NW_020897604.1:1-28041:hit:6725:3.10.0.0;Target=XP_030118572.1 213 248;Gap=R1 M36
	multilocus contig19	NW_020897604.1:1-28041	11321	13423	ID=NW_020897604.1:1-28041:hit:6778:3.10.0.0;Name=XP_030118337.1
	multilocus contig19	NW_020897604.1:1-28041	15564	17418	ID=NW_020897604.1:1-28041:hit:6780:3.10.0.0;Name=XP_030118337.1
Taeniopygia guttata	multilocus contig1	RRCB01000109.1:101812-1575261	10658	10987	ID=RRCB01000109.1:101812-1575261:hsp:833:3.10.0.0;Parent=RRCB01000109.1:101812-1575261:hit:825:3.10.0.0;Target=XP_030118354.1 119 228;Gap=M110
	multilocus contig1	RRCB01000109.1:101812-1575261	11757	12209	ID=RRCB01000109.1:101812-1575261:hsp:824:3.10.0.0;Parent=RRCB01000109.1:101812-1575261:hit:822:3.10.0.0;Target=XP_030118592.1 28 204;Gap=M99 I8 M11 I11 M27 I7 M14
	multilocus contig1	RRCB01000109.1:101812-1575261	12478	12738	ID=RRCB01000109.1:101812-1575261:hsp:865:3.10.0.0;Parent=RRCB01000109.1:101812-1575261:hit:836:3.10.0.0;Target=XP_030118337.1 39 119;Gap=M29 D7 M42 I1 M9
	multilocus contig1	RRCB01000109.1:101812-1575261	34021	41931	ID=RRCB01000109.1:101812-1575261:hit:916:3.10.0.0;Name=XP_030118358.1
	multilocus contig1	RRCB01000109.1:101812-1575261	43123	44070	ID=RRCB01000109.1:101812-1575261:hit:854:3.10.0.0;Name=XP_030118573.1
	multilocus contig1	RRCB01000109.1:101812-1575261	63218	65736	ID=RRCB01000109.1:101812-1575261:hit:944:3.10.0.0;Name=XP_030118320.1
	multilocus contig1	RRCB01000109.1:101812-1575261	71149	71975	ID=RRCB01000109.1:101812-1575261:hit:945:3.10.0.0;Name=XP_030118363.1
	multilocus contig1	RRCB01000109.1:101812-1575261	76809	77636	ID=RRCB01000109.1:101812-1575261:hit:946:3.10.0.0;Name=XP_030118363.1
	multilocus contig1	RRCB01000109.1:101812-1575261	102389	103216	ID=RRCB01000109.1:101812-1575261:hit:987:3.10.0.1;Name=XP_030118363.1
	multilocus contig1	RRCB01000109.1:101812-1575261	154994	156599	ID=RRCB01000109.1:101812-1575261:hit:996:3.10.0.1;Name=XP_030118165.1
	multilocus contig1	RRCB01000109.1:101812-1575261	156662	156934	ID=RRCB01000109.1:101812-1575261:hsp:1134:3.10.0.1;Parent=RRCB01000109.1:101812-1575261:hit:950:3.10.0.1;Target=XP_030118322.1 207 297;Gap=M91
	multilocus contig1	RRCB01000109.1:101812-1575261	157014	157256	ID=RRCB01000109.1:101812-1575261:hsp:1176:3.10.0.1;Parent=RRCB01000109.1:101812-1575261:hit:961:3.10.0.1;Target=XP_030118321.1 295 375;Gap=M81
	multilocus contig1	RRCB01000109.1:101812-1575261	159975	168819	ID=RRCB01000109.1:101812-1575261:hit:962:3.10.0.1;Name=XP_030118314.1
	multilocus contig1	RRCB01000109.1:101812-1575261	171826	176928	ID=RRCB01000109.1:101812-1575261:hit:983:3.10.0.1;Name=XP_030138351.1
	multilocus contig1	RRCB01000109.1:101812-1575261	181448	189516	ID=RRCB01000109.1:101812-1575261:hit:1022:3.10.0.1;Name=XP_030118279.1
	multilocus contig1	RRCB01000109.1:101812-1575261	193063	197339	ID=RRCB01000109.1:101812-1575261:hit:1023:3.10.0.2;Name=XP_030118331.1
	multilocus contig1	RRCB01000109.1:101812-1575261	209879	217698	ID=RRCB01000109.1:101812-1575261:hit:1026:3.10.0.2;Name=XP_030118326.1
	multilocus contig1	RRCB01000109.1:101812-1575261	227297	241378	ID=RRCB01000109.1:101812-1575261:hit:1029:3.10.0.2;Name=XP_030118298.1
	multilocus contig1	RRCB01000109.1:101812-1575261	243167	252553	ID=RRCB01000109.1:101812-1575261:hit:1053:3.10.0.2;Name=XP_030118281.1
	multilocus contig1	RRCB01000109.1:101812-1575261	265898	266374	ID=RRCB01000109.1:101812-1575261:hit:1054:3.10.0.2;Name=XP_030118362.1
	multilocus contig1	RRCB01000109.1:101812-1575261	267776	268006	ID=RRCB01000109.1:101812-1575261:hit:1037:3.10.0.2;Name=XP_030118325.1
	multilocus contig1	RRCB01000109.1:101812-1575261	270331	271140	ID=RRCB01000109.1:101812-1575261:hit:1041:3.10.0.2;Name=XP_030118338.1
	multilocus contig1	RRCB01000109.1:101812-1575261	285665	290396	ID=RRCB01000109.1:101812-1575261:hit:1056:3.10.0.3;Name=XP_030134944.1
	multilocus contig1	RRCB01000109.1:101812-1575261	297406	306870	ID=RRCB01000109.1:101812-1575261:hit:1058:3.10.0.3;Name=XP_030118334.1
	multilocus contig1	RRCB01000109.1:101812-1575261	326616	327473	ID=RRCB01000109.1:101812-1575261:hit:1064:3.10.0.3;Name=XP_030119887.1
	multilocus contig1	RRCB01000109.1:101812-1575261	372561	380376	ID=RRCB01000109.1:101812-1575261:hit:1068:3.10.0.3;Name=XP_030118326.1
	multilocus contig1	RRCB01000109.1:101812-1575261	388482	397777	ID=RRCB01000109.1:101812-1575261:hit:1082:3.10.0.4;Name=XP_030118298.1
	multilocus contig1	RRCB01000109.1:101812-1575261	393671	393868	ID=RRCB01000109.1:101812-1575261:hsp:1613:3.10.0.4;Parent=RRCB01000109.1:101812-1575261:hit:1082:3.10.0.4;Target=XP_030118298.1 257 317;Gap=M10 D4 M7 D1 M44
	multilocus contig1	RRCB01000109.1:101812-1575261	394290	394439	ID=RRCB01000109.1:101812-1575261:hsp:1612:3.10.0.4;Parent=RRCB01000109.1:101812-1575261:hit:1082:3.10.0.4;Target=XP_030118298.1 225 274;Gap=M50
	multilocus contig1	RRCB01000109.1:101812-1575261	395657	395863	ID=RRCB01000109.1:101812-1575261:hsp:1626:3.10.0.4;Parent=RRCB01000109.1:101812-1575261:hit:1084:3.10.0.4;Target=XP_030118360.1 11 79;Gap=M69
	multilocus contig1	RRCB01000109.1:101812-1575261	397637	397777	ID=RRCB01000109.1:101812-1575261:hsp:1610:3.10.0.4;Parent=RRCB01000109.1:101812-1575261:hit:1082:3.10.0.4;Target=XP_030118298.1 1 47;Gap=M47
	multilocus contig1	RRCB01000109.1:101812-1575261	399842	412101	ID=RRCB01000109.1:101812-1575261:hit:1111:3.10.0.4;Name=XP_030118361.1
	multilocus contig1	RRCB01000109.1:101812-1575261	419125	421714	ID=RRCB01000109.1:101812-1575261:hit:1112:3.10.0.4;Name=XP_030118350.1
	multilocus contig1	RRCB01000109.1:101812-1575261	427933	457984	ID=RRCB01000109.1:101812-1575261:hit:1102:3.10.0.4;Name=XP_030118280.1
	multilocus contig1	RRCB01000109.1:101812-1575261	471122	471616	ID=RRCB01000109.1:101812-1575261:hit:1126:3.10.0.4;Name=XP_030118362.1
	multilocus contig1	RRCB01000109.1:101812-1575261	471681	472487	ID=RRCB01000109.1:101812-1575261:hsp:1804:3.10.0.4;Parent=RRCB01000109.1:101812-1575261:hit:1106:3.10.0.4;Target=XP_030118294.1 283 611;Gap=M88 I8 M6 I47 M11 I7 M77 D1 M5 D1 M80
	multilocus contig1	RRCB01000109.1:101812-1575261	472681	473370	ID=RRCB01000109.1:101812-1575261:hit:1107:3.10.0.4;Name=XP_030118334.1
	multilocus contig1	RRCB01000109.1:101812-1575261	502953	503786	ID=RRCB01000109.1:101812-1575261:hit:1203:3.10.0.5;Name=XP_030113615.1
	multilocus contig1	RRCB01000109.1:101812-1575261	514475	515530	ID=RRCB01000109.1:101812-1575261:hit:1149:3.10.0.5;Name=XP_030118337.1
	multilocus contig1	RRCB01000109.1:101812-1575261	515751	515870	ID=RRCB01000109.1:101812-1575261:hsp:2196:3.10.0.5;Parent=RRCB01000109.1:101812-1575261:hit:1225:3.10.0.5;Target=XP_030118337.1 70 107;Gap=M13 D2 M25
	multilocus contig1	RRCB01000109.1:101812-1575261	528622	529449	ID=RRCB01000109.1:101812-1575261:hit:1237:3.10.0.5;Name=XP_030118363.1
	multilocus contig1	RRCB01000109.1:101812-1575261	533907	534330	ID=RRCB01000109.1:101812-1575261:hit:1169:3.10.0.5;Name=XP_030118575.1
	multilocus contig1	RRCB01000109.1:101812-1575261	535541	536079	ID=RRCB01000109.1:101812-1575261:hit:1190:3.10.0.5;Name=XP_030118338.1
	multilocus contig1	RRCB01000109.1:101812-1575261	540231	541059	ID=RRCB01000109.1:101812-1575261:hit:1238:3.10.0.5;Name=XP_030118363.1
	multilocus contig1	RRCB01000109.1:101812-1575261	548192	557161	ID=RRCB01000109.1:101812-1575261:hit:1242:3.10.0.5;Name=XP_030118301.1
	multilocus contig1	RRCB01000109.1:101812-1575261	564006	576992	ID=RRCB01000109.1:101812-1575261:hit:1198:3.10.0.5;Name=XP_030118309.1
	multilocus contig1	RRCB01000109.1:101812-1575261	578463	579289	ID=RRCB01000109.1:101812-1575261:hit:1248:3.10.0.5;Name=XP_030118363.1
	multilocus contig1	RRCB01000109.1:101812-1575261	590448	591064	ID=RRCB01000109.1:101812-1575261:hit:1251:3.10.0.6;Name=XP_030118338.1
	multilocus contig1	RRCB01000109.1:101812-1575261	624050	626446	ID=RRCB01000109.1:101812-1575261:hit:1266:3.10.0.6;Name=XP_030118372.1
	multilocus contig1	RRCB01000109.1:101812-1575261	673855	674574	ID=RRCB01000109.1:101812-1575261:hit:1278:3.10.0.6;Name=XP_030117216.1
	multilocus contig1	RRCB01000109.1:101812-1575261	701124	701937	ID=RRCB01000109.1:101812-1575261:hit:1286:3.10.0.7;Name=XP_030118363.1
	multilocus contig1	RRCB01000109.1:101812-1575261	728130	728956	ID=RRCB01000109.1:101812-1575261:hit:1287:3.10.0.7;Name=XP_030118363.1
	multilocus contig1	RRCB01000109.1:101812-1575261	753718	754407	ID=RRCB01000109.1:101812-1575261:hit:1289:3.10.0.7;Name=XP_030117216.1
	multilocus contig1	RRCB01000109.1:101812-1575261	759560	760387	ID=RRCB01000109.1:101812-1575261:hit:1290:3.10.0.7;Name=XP_030118363.1
	multilocus contig1	RRCB01000109.1:101812-1575261	765808	768331	ID=RRCB01000109.1:101812-1575261:hit:1292:3.10.0.7;Name=XP_030118320.1
	multilocus contig1	RRCB01000109.1:101812-1575261	790281	791224	ID=RRCB01000109.1:101812-1575261:hit:1294:3.10.0.8;Name=XP_030118573.1
	multilocus contig1	RRCB01000109.1:101812-1575261	818014	820872	ID=RRCB01000109.1:101812-1575261:hit:1405:3.10.0.8;Name=XP_030118337.1
	multilocus contig1	RRCB01000109.1:101812-1575261	844184	844618	ID=RRCB01000109.1:101812-1575261:hit:1421:3.10.0.8;Name=XP_030116235.1
	multilocus contig1	RRCB01000109.1:101812-1575261	849661	853886	ID=RRCB01000109.1:101812-1575261:hit:1355:3.10.0.8;Name=XP_030118296.1
	multilocus contig1	RRCB01000109.1:101812-1575261	860229	864157	ID=RRCB01000109.1:101812-1575261:hit:1357:3.10.0.8;Name=XP_030118302.1
	multilocus contig1	RRCB01000109.1:101812-1575261	864889	865259	ID=RRCB01000109.1:101812-1575261:hit:1426:3.10.0.8;Name=XP_030116235.1
	multilocus contig1	RRCB01000109.1:101812-1575261	887926	888862	ID=RRCB01000109.1:101812-1575261:hit:1360:3.10.0.8;Name=XP_030118334.1
	multilocus contig1	RRCB01000109.1:101812-1575261	908175	908894	ID=RRCB01000109.1:101812-1575261:hit:1766:3.10.0.9;Name=XP_030117216.1
	multilocus contig1	RRCB01000109.1:101812-1575261	919836	920663	ID=RRCB01000109.1:101812-1575261:hit:1767:3.10.0.9;Name=XP_030118363.1
	multilocus contig1	RRCB01000109.1:101812-1575261	930882	931817	ID=RRCB01000109.1:101812-1575261:hit:1431:3.10.0.9;Name=XP_030118334.1
	multilocus contig1	RRCB01000109.1:101812-1575261	947287	950042	ID=RRCB01000109.1:101812-1575261:hit:1769:3.10.0.9;Name=XP_030117264.1
	multilocus contig1	RRCB01000109.1:101812-1575261	952086	957377	ID=RRCB01000109.1:101812-1575261:hit:1445:3.10.0.9;Name=XP_030117262.1
	multilocus contig1	RRCB01000109.1:101812-1575261	961422	963862	ID=RRCB01000109.1:101812-1575261:hit:1900:3.10.0.9;Name=XP_030117272.1
	multilocus contig1	RRCB01000109.1:101812-1575261	968443	969957	ID=RRCB01000109.1:101812-1575261:hit:1911:3.10.0.9;Name=XP_030117252.1
	multilocus contig1	RRCB01000109.1:101812-1575261	970997	978264	ID=RRCB01000109.1:101812-1575261:hit:1917:3.10.0.9;Name=XP_030117248.1
	multilocus contig1	RRCB01000109.1:101812-1575261	978634	979966	ID=RRCB01000109.1:101812-1575261:hit:1921:3.10.0.9;Name=XP_002200217.2
	multilocus contig1	RRCB01000109.1:101812-1575261	984423	989843	ID=RRCB01000109.1:101812-1575261:hit:1628:3.10.0.9;Name=XP_030117262.1
	multilocus contig1	RRCB01000109.1:101812-1575261	991888	994645	ID=RRCB01000109.1:101812-1575261:hit:2083:3.10.0.10;Name=XP_030117270.1
	multilocus contig1	RRCB01000109.1:101812-1575261	1012774	1013355	ID=RRCB01000109.1:101812-1575261:hit:2066:3.10.0.10;Name=XP_030117212.1
	multilocus contig1	RRCB01000109.1:101812-1575261	1014631	1014834	ID=RRCB01000109.1:101812-1575261:hsp:7382:3.10.0.10;Parent=RRCB01000109.1:101812-1575261:hit:2072:3.10.0.10;Target=XP_030118369.1 46 113;Gap=M68
	multilocus contig1	RRCB01000109.1:101812-1575261	1363915	1364739	ID=RRCB01000109.1:101812-1575261:hit:2548:3.10.0.13;Name=XP_030118363.1
	multilocus contig1	RRCB01000109.1:101812-1575261	1382535	1385288	ID=RRCB01000109.1:101812-1575261:hit:2549:3.10.0.13;Name=XP_030117264.1
	multilocus contig1	RRCB01000109.1:101812-1575261	1387333	1392696	ID=RRCB01000109.1:101812-1575261:hit:2120:3.10.0.13;Name=XP_030117262.1
	multilocus contig1	RRCB01000109.1:101812-1575261	1396061	1398502	ID=RRCB01000109.1:101812-1575261:hit:2688:3.10.0.13;Name=XP_030117272.1
	multilocus contig1	RRCB01000109.1:101812-1575261	1402605	1403938	ID=RRCB01000109.1:101812-1575261:hit:2701:3.10.0.13;Name=XP_002200217.2
	multilocus contig1	RRCB01000109.1:101812-1575261	1408482	1413744	ID=RRCB01000109.1:101812-1575261:hit:2293:3.10.0.13;Name=XP_030117262.1
	multilocus contig1	RRCB01000109.1:101812-1575261	1415780	1418532	ID=RRCB01000109.1:101812-1575261:hit:2837:3.10.0.13;Name=XP_030117264.1
	multilocus contig1	RRCB01000109.1:101812-1575261	1432194	1433953	ID=RRCB01000109.1:101812-1575261:hit:2858:3.10.0.13;Name=XP_030116961.1
	multilocus contig1	RRCB01000109.1:101812-1575261	1434464	1434583	ID=RRCB01000109.1:101812-1575261:hsp:9823:3.10.0.13;Parent=RRCB01000109.1:101812-1575261:hit:2445:3.10.0.13;Target=XP_030114004.1 131 170;Gap=M40
	multilocus contig1	RRCB01000109.1:101812-1575261	1435265	1435387	ID=RRCB01000109.1:101812-1575261:hsp:9806:3.10.0.13;Parent=RRCB01000109.1:101812-1575261:hit:2441:3.10.0.13;Target=XP_030114352.1 78 118;Gap=M41
	multilocus contig1	RRCB01000109.1:101812-1575261	1436058	1436170	ID=RRCB01000109.1:101812-1575261:hsp:12924:3.10.0.13;Parent=RRCB01000109.1:101812-1575261:hit:2855:3.10.0.13;Target=XP_030114099.1 37 73;Gap=F2 M37
	multilocus contig1	RRCB01000109.1:101812-1575261	1439265	1441950	ID=RRCB01000109.1:101812-1575261:hit:2859:3.10.0.13;Name=XP_030117282.1
	multilocus contig1	RRCB01000109.1:101812-1575261	1446521	1447903	ID=RRCB01000109.1:101812-1575261:hit:2531:3.10.0.13;Name=XP_030118165.1
	multilocus contig1	RRCB01000109.1:101812-1575261	1448045	1448317	ID=RRCB01000109.1:101812-1575261:hsp:10303:3.10.0.13;Parent=RRCB01000109.1:101812-1575261:hit:2522:3.10.0.13;Target=XP_030118372.1 204 294;Gap=M91
	multilocus contig1	RRCB01000109.1:101812-1575261	1448397	1448639	ID=RRCB01000109.1:101812-1575261:hsp:10345:3.10.0.13;Parent=RRCB01000109.1:101812-1575261:hit:2533:3.10.0.13;Target=XP_030118321.1 295 375;Gap=M81
	multilocus contig1	RRCB01000109.1:101812-1575261	1461739	1463114	ID=RRCB01000109.1:101812-1575261:hit:2543:3.10.0.13;Name=XP_030118165.1
	multilocus contig1	RRCB01000109.1:101812-1575261	1463174	1463449	ID=RRCB01000109.1:101812-1575261:hsp:10348:3.10.0.13;Parent=RRCB01000109.1:101812-1575261:hit:2534:3.10.0.13;Target=XP_030118372.1 203 294;Gap=M92
	multilocus contig1	RRCB01000109.1:101812-1575261	1463529	1463771	ID=RRCB01000109.1:101812-1575261:hsp:10390:3.10.0.13;Parent=RRCB01000109.1:101812-1575261:hit:2545:3.10.0.13;Target=XP_030118321.1 295 375;Gap=M81
	multilocus contig1	RRCB01000109.1:101812-1575261	1466473	1471608	ID=RRCB01000109.1:101812-1575261:hit:2546:3.10.0.13;Name=XP_030118314.1
	multilocus contig2	RRCB01000124.1:77815-399821	9352	46019	ID=RRCB01000124.1:77815-399821:hit:3359:3.10.0.0;Name=XP_030118565.1
	multilocus contig2	RRCB01000124.1:77815-399821	19395	19571	ID=RRCB01000124.1:77815-399821:hsp:14079:3.10.0.0;Parent=RRCB01000124.1:77815-399821:hit:3359:3.10.0.0;Target=XP_030118565.1 17 75;Gap=M59
	multilocus contig2	RRCB01000124.1:77815-399821	19923	20330	ID=RRCB01000124.1:77815-399821:hsp:14030:3.10.0.0;Parent=RRCB01000124.1:77815-399821:hit:3356:3.10.0.0;Target=XP_030118354.1 18 150;Gap=M10 D4 M96 D4 M11 I5 M11
	multilocus contig2	RRCB01000124.1:77815-399821	20344	20395	ID=RRCB01000124.1:77815-399821:hsp:14450:3.10.0.0;Parent=RRCB01000124.1:77815-399821:hit:3385:3.10.0.0;Target=XP_030118592.1 144 160;Gap=M17 F1
	multilocus contig2	RRCB01000124.1:77815-399821	21914	22201	ID=RRCB01000124.1:77815-399821:hsp:14613:3.10.0.0;Parent=RRCB01000124.1:77815-399821:hit:3430:3.10.0.0;Target=XP_030118597.1 119 214;Gap=R1 M96 F1
	multilocus contig2	RRCB01000124.1:77815-399821	22601	22771	ID=RRCB01000124.1:77815-399821:hsp:14032:3.10.0.0;Parent=RRCB01000124.1:77815-399821:hit:3356:3.10.0.0;Target=XP_030118354.1 189 246;Gap=M21 I1 M36
	multilocus contig2	RRCB01000124.1:77815-399821	27618	27794	ID=RRCB01000124.1:77815-399821:hsp:14083:3.10.0.0;Parent=RRCB01000124.1:77815-399821:hit:3359:3.10.0.0;Target=XP_030118565.1 17 75;Gap=M59
	multilocus contig2	RRCB01000124.1:77815-399821	28145	28459	ID=RRCB01000124.1:77815-399821:hsp:14246:3.10.0.0;Parent=RRCB01000124.1:77815-399821:hit:3369:3.10.0.0;Target=XP_030118337.1 98 198;Gap=M10 D4 M91
	multilocus contig2	RRCB01000124.1:77815-399821	29952	30236	ID=RRCB01000124.1:77815-399821:hsp:14231:3.10.0.0;Parent=RRCB01000124.1:77815-399821:hit:3368:3.10.0.0;Target=XP_030118597.1 120 214;Gap=M95
	multilocus contig2	RRCB01000124.1:77815-399821	31257	31364	ID=RRCB01000124.1:77815-399821:hsp:13945:3.10.0.0;Parent=RRCB01000124.1:77815-399821:hit:3350:3.10.0.0;Target=XP_030118572.1 213 248;Gap=M36
	multilocus contig2	RRCB01000124.1:77815-399821	34774	34950	ID=RRCB01000124.1:77815-399821:hsp:14087:3.10.0.0;Parent=RRCB01000124.1:77815-399821:hit:3359:3.10.0.0;Target=XP_030118565.1 17 75;Gap=M59
	multilocus contig2	RRCB01000124.1:77815-399821	35262	35615	ID=RRCB01000124.1:77815-399821:hsp:14088:3.10.0.0;Parent=RRCB01000124.1:77815-399821:hit:3359:3.10.0.0;Target=XP_030118565.1 28 140;Gap=M17 D1 M5 D4 M91
	multilocus contig2	RRCB01000124.1:77815-399821	36211	36262	ID=RRCB01000124.1:77815-399821:hsp:14445:3.10.0.0;Parent=RRCB01000124.1:77815-399821:hit:3384:3.10.0.0;Target=XP_030118592.1 144 160;Gap=M17 F1
	multilocus contig2	RRCB01000124.1:77815-399821	36387	36611	ID=RRCB01000124.1:77815-399821:hsp:14234:3.10.0.0;Parent=RRCB01000124.1:77815-399821:hit:3368:3.10.0.0;Target=XP_030118597.1 120 194;Gap=M75
	multilocus contig2	RRCB01000124.1:77815-399821	37535	37642	ID=RRCB01000124.1:77815-399821:hsp:13949:3.10.0.0;Parent=RRCB01000124.1:77815-399821:hit:3350:3.10.0.0;Target=XP_030118572.1 213 248;Gap=M36
	multilocus contig2	RRCB01000124.1:77815-399821	42799	43689	ID=RRCB01000124.1:77815-399821:hit:3408:3.10.0.0;Name=XP_030118565.1
	multilocus contig2	RRCB01000124.1:77815-399821	44815	44854	ID=RRCB01000124.1:77815-399821:hsp:14456:3.10.0.0;Parent=RRCB01000124.1:77815-399821:hit:3386:3.10.0.0;Target=XP_030118592.1 148 160;Gap=M13 F1
	multilocus contig2	RRCB01000124.1:77815-399821	45041	45385	ID=RRCB01000124.1:77815-399821:hsp:14238:3.10.0.0;Parent=RRCB01000124.1:77815-399821:hit:3368:3.10.0.0;Target=XP_030118597.1 120 230;Gap=M95 D4 M16
	multilocus contig2	RRCB01000124.1:77815-399821	45852	46019	ID=RRCB01000124.1:77815-399821:hsp:14026:3.10.0.0;Parent=RRCB01000124.1:77815-399821:hit:3355:3.10.0.0;Target=XP_030118584.1 190 248;Gap=M10 I1 M6 I2 M40
	multilocus contig2	RRCB01000124.1:77815-399821	47779	114181	ID=RRCB01000124.1:77815-399821:hit:3492:3.10.0.1;Name=XP_030118578.1
	multilocus contig2	RRCB01000124.1:77815-399821	56191	60339	ID=RRCB01000124.1:77815-399821:hit:3616:3.10.0.1;Name=XP_030118337.1
	multilocus contig2	RRCB01000124.1:77815-399821	63870	104867	ID=RRCB01000124.1:77815-399821:hit:3555:3.10.0.1;Name=XP_030118571.1
	multilocus contig2	RRCB01000124.1:77815-399821	70871	96555	ID=RRCB01000124.1:77815-399821:hit:3564:3.10.0.1;Name=XP_030118588.1
	multilocus contig2	RRCB01000124.1:77815-399821	93880	104947	ID=RRCB01000124.1:77815-399821:hit:3610:3.10.0.1;Name=XP_030118578.1
	multilocus contig2	RRCB01000124.1:77815-399821	102291	113647	ID=RRCB01000124.1:77815-399821:hit:3521:3.10.0.1;Name=XP_030118590.1
	multilocus contig2	RRCB01000124.1:77815-399821	110314	114181	ID=RRCB01000124.1:77815-399821:hit:3611:3.10.0.1;Name=XP_030118578.1
	multilocus contig2	RRCB01000124.1:77815-399821	118611	122723	ID=RRCB01000124.1:77815-399821:hit:3496:3.10.0.1;Name=XP_030115756.1
	multilocus contig2	RRCB01000124.1:77815-399821	133984	164659	ID=RRCB01000124.1:77815-399821:hit:3499:3.10.0.1;Name=XP_030118585.1
	multilocus contig2	RRCB01000124.1:77815-399821	151426	151692	ID=RRCB01000124.1:77815-399821:hsp:16124:3.10.0.1;Parent=RRCB01000124.1:77815-399821:hit:3624:3.10.0.1;Target=XP_030118585.1 473 561;Gap=M89
	multilocus contig2	RRCB01000124.1:77815-399821	155068	155259	ID=RRCB01000124.1:77815-399821:hsp:15645:3.10.0.1;Parent=RRCB01000124.1:77815-399821:hit:3499:3.10.0.1;Target=XP_030118585.1 561 624;Gap=M64
	multilocus contig2	RRCB01000124.1:77815-399821	155916	155936	ID=RRCB01000124.1:77815-399821:hsp:16126:3.10.0.1;Parent=RRCB01000124.1:77815-399821:hit:3624:3.10.0.1;Target=XP_030118585.1 625 631;Gap=R2 M7 F2
	multilocus contig2	RRCB01000124.1:77815-399821	158861	159223	ID=RRCB01000124.1:77815-399821:hsp:15646:3.10.0.1;Parent=RRCB01000124.1:77815-399821:hit:3499:3.10.0.1;Target=XP_030118585.1 632 751;Gap=M106 D1 M14
	multilocus contig2	RRCB01000124.1:77815-399821	164477	164659	ID=RRCB01000124.1:77815-399821:hsp:15647:3.10.0.1;Parent=RRCB01000124.1:77815-399821:hit:3499:3.10.0.1;Target=XP_030118585.1 720 780;Gap=M61
	multilocus contig2	RRCB01000124.1:77815-399821	174505	296050	ID=RRCB01000124.1:77815-399821:hit:3653:3.10.0.2;Name=XP_030118578.1
	multilocus contig2	RRCB01000124.1:77815-399821	182039	182353	ID=RRCB01000124.1:77815-399821:hsp:17687:3.10.0.2;Parent=RRCB01000124.1:77815-399821:hit:3656:3.10.0.2;Target=XP_030118337.1 98 198;Gap=M10 D4 M91
	multilocus contig2	RRCB01000124.1:77815-399821	182810	183096	ID=RRCB01000124.1:77815-399821:hsp:18013:3.10.0.2;Parent=RRCB01000124.1:77815-399821:hit:3712:3.10.0.2;Target=XP_030118597.1 119 214;Gap=R1 M96
	multilocus contig2	RRCB01000124.1:77815-399821	184331	184501	ID=RRCB01000124.1:77815-399821:hsp:17638:3.10.0.2;Parent=RRCB01000124.1:77815-399821:hit:3655:3.10.0.2;Target=XP_030118354.1 189 246;Gap=M21 I1 M36
	multilocus contig2	RRCB01000124.1:77815-399821	189855	190031	ID=RRCB01000124.1:77815-399821:hsp:17574:3.10.0.2;Parent=RRCB01000124.1:77815-399821:hit:3654:3.10.0.2;Target=XP_030118565.1 17 75;Gap=M59
	multilocus contig2	RRCB01000124.1:77815-399821	190383	190697	ID=RRCB01000124.1:77815-399821:hsp:17690:3.10.0.2;Parent=RRCB01000124.1:77815-399821:hit:3656:3.10.0.2;Target=XP_030118337.1 98 198;Gap=M10 D4 M91
	multilocus contig2	RRCB01000124.1:77815-399821	192756	192795	ID=RRCB01000124.1:77815-399821:hsp:17933:3.10.0.2;Parent=RRCB01000124.1:77815-399821:hit:3690:3.10.0.2;Target=XP_030118592.1 148 160;Gap=M13 F1
	multilocus contig2	RRCB01000124.1:77815-399821	192887	193174	ID=RRCB01000124.1:77815-399821:hsp:18006:3.10.0.2;Parent=RRCB01000124.1:77815-399821:hit:3710:3.10.0.2;Target=XP_030118597.1 119 214;Gap=R1 M96 F1
	multilocus contig2	RRCB01000124.1:77815-399821	193913	194083	ID=RRCB01000124.1:77815-399821:hsp:17641:3.10.0.2;Parent=RRCB01000124.1:77815-399821:hit:3655:3.10.0.2;Target=XP_030118354.1 189 246;Gap=M21 I1 M36
	multilocus contig2	RRCB01000124.1:77815-399821	198264	217318	ID=RRCB01000124.1:77815-399821:hit:3830:3.10.0.2;Name=XP_030118565.1
	multilocus contig2	RRCB01000124.1:77815-399821	206550	206726	ID=RRCB01000124.1:77815-399821:hsp:17582:3.10.0.2;Parent=RRCB01000124.1:77815-399821:hit:3654:3.10.0.2;Target=XP_030118565.1 17 75;Gap=M59
	multilocus contig2	RRCB01000124.1:77815-399821	207078	207392	ID=RRCB01000124.1:77815-399821:hsp:17696:3.10.0.2;Parent=RRCB01000124.1:77815-399821:hit:3656:3.10.0.2;Target=XP_030118337.1 98 198;Gap=M10 D4 M91
	multilocus contig2	RRCB01000124.1:77815-399821	208435	208659	ID=RRCB01000124.1:77815-399821:hsp:16342:3.10.0.2;Parent=RRCB01000124.1:77815-399821:hit:3630:3.10.0.2;Target=XP_030118597.1 120 194;Gap=M75
	multilocus contig2	RRCB01000124.1:77815-399821	209229	209381	ID=RRCB01000124.1:77815-399821:hsp:17648:3.10.0.2;Parent=RRCB01000124.1:77815-399821:hit:3655:3.10.0.2;Target=XP_030118354.1 195 246;Gap=M15 I1 M36
	multilocus contig2	RRCB01000124.1:77815-399821	213972	214148	ID=RRCB01000124.1:77815-399821:hsp:17587:3.10.0.2;Parent=RRCB01000124.1:77815-399821:hit:3654:3.10.0.2;Target=XP_030118565.1 17 75;Gap=M59
	multilocus contig2	RRCB01000124.1:77815-399821	214459	214803	ID=RRCB01000124.1:77815-399821:hsp:17588:3.10.0.2;Parent=RRCB01000124.1:77815-399821:hit:3654:3.10.0.2;Target=XP_030118565.1 28 140;Gap=M19 D5 M84 I3 M7
	multilocus contig2	RRCB01000124.1:77815-399821	216124	216468	ID=RRCB01000124.1:77815-399821:hsp:16346:3.10.0.2;Parent=RRCB01000124.1:77815-399821:hit:3630:3.10.0.2;Target=XP_030118597.1 120 230;Gap=M95 D4 M16
	multilocus contig2	RRCB01000124.1:77815-399821	217148	217318	ID=RRCB01000124.1:77815-399821:hsp:17651:3.10.0.2;Parent=RRCB01000124.1:77815-399821:hit:3655:3.10.0.2;Target=XP_030118354.1 189 246;Gap=M21 I1 M36
	multilocus contig2	RRCB01000124.1:77815-399821	222290	222466	ID=RRCB01000124.1:77815-399821:hsp:17591:3.10.0.2;Parent=RRCB01000124.1:77815-399821:hit:3654:3.10.0.2;Target=XP_030118565.1 17 75;Gap=M59
	multilocus contig2	RRCB01000124.1:77815-399821	222817	223131	ID=RRCB01000124.1:77815-399821:hsp:17703:3.10.0.2;Parent=RRCB01000124.1:77815-399821:hit:3656:3.10.0.2;Target=XP_030118337.1 98 198;Gap=M10 D4 M91
	multilocus contig2	RRCB01000124.1:77815-399821	223886	224230	ID=RRCB01000124.1:77815-399821:hsp:16349:3.10.0.2;Parent=RRCB01000124.1:77815-399821:hit:3630:3.10.0.2;Target=XP_030118597.1 120 230;Gap=M95 D4 M16
	multilocus contig2	RRCB01000124.1:77815-399821	224945	225115	ID=RRCB01000124.1:77815-399821:hsp:17654:3.10.0.2;Parent=RRCB01000124.1:77815-399821:hit:3655:3.10.0.2;Target=XP_030118354.1 189 246;Gap=M21 I1 M36
	multilocus contig2	RRCB01000124.1:77815-399821	227094	249125	ID=RRCB01000124.1:77815-399821:hit:3839:3.10.0.2;Name=XP_030118337.1
	multilocus contig2	RRCB01000124.1:77815-399821	253318	285048	ID=RRCB01000124.1:77815-399821:hit:3834:3.10.0.2;Name=XP_030118565.1
	multilocus contig2	RRCB01000124.1:77815-399821	284734	285141	ID=RRCB01000124.1:77815-399821:hsp:17678:3.10.0.2;Parent=RRCB01000124.1:77815-399821:hit:3655:3.10.0.2;Target=XP_030118354.1 18 150;Gap=M10 D4 M96 D4 M11 I5 M11
	multilocus contig2	RRCB01000124.1:77815-399821	285565	285912	ID=RRCB01000124.1:77815-399821:hsp:16375:3.10.0.2;Parent=RRCB01000124.1:77815-399821:hit:3630:3.10.0.2;Target=XP_030118597.1 119 230;Gap=M97 D4 M15
	multilocus contig2	RRCB01000124.1:77815-399821	286749	286919	ID=RRCB01000124.1:77815-399821:hsp:17680:3.10.0.2;Parent=RRCB01000124.1:77815-399821:hit:3655:3.10.0.2;Target=XP_030118354.1 189 246;Gap=M21 I1 M36
	multilocus contig2	RRCB01000124.1:77815-399821	293267	294180	ID=RRCB01000124.1:77815-399821:hit:3832:3.10.0.2;Name=XP_030118565.1
	multilocus contig2	RRCB01000124.1:77815-399821	294825	295109	ID=RRCB01000124.1:77815-399821:hsp:16378:3.10.0.2;Parent=RRCB01000124.1:77815-399821:hit:3630:3.10.0.2;Target=XP_030118597.1 120 214;Gap=M95
	multilocus contig2	RRCB01000124.1:77815-399821	295880	296050	ID=RRCB01000124.1:77815-399821:hsp:17683:3.10.0.2;Parent=RRCB01000124.1:77815-399821:hit:3655:3.10.0.2;Target=XP_030118354.1 189 246;Gap=M21 I1 M36
	multilocus contig2	RRCB01000124.1:77815-399821	300064	312656	ID=RRCB01000124.1:77815-399821:hit:3666:3.10.0.2;Name=XP_030118565.1
